# Supplementary material for: Crystal structure of 1-(5-bromo-1-benzo­furan-2-yl)ethanone oxime
Source: Acta Crystallogr E Crystallogr Commun. 2015 Sep 26;71(Pt 10):o773–4. doi: 10.1107/S205698901501751X (PMC4647387; doi:10.1107/S205698901501751X)
Supplement: Supplementary file 1 [file e-71-0o773-sup1.cif]

##############################################################################
#                                                                            #
# This CIF contains the data in a paper accepted for publication in          #
# Acta Crystallographica Section E. It conforms to the requirements of       #
# Notes for Authors for Acta Crystallographica Section E, and has been       #
# peer reviewed under the auspices of the IUCr Commission on Journals.       #
#                                                                            #
# Full details of the Crystallographic Information File format               #
# are given in the paper "The Crystallographic Information File (CIF):       #
# a New Standard Archive File for Crystallography" by S. R. Hall, F. H.      #
# Allen and I. D. Brown [Acta Cryst. (1991), A47, 655-685].                  #
#                                                                            #
# The current version of the core CIF dictionary is obtainable from          #
# ftp://ftp.iucr.org/pub/cif_core.dic.                                       #
#                                                                            #
# Software is freely available for graphical display of the structure(s)     #
# in this CIF. For information consult the CIF software page                 #
# http://www.iucr.org/resources/cif/software.                                #
#                                                                            #
# This file may be used for bona fide research purposes within the           #
# scientific community so long as proper attribution is given to the journal # 
# article from which it was obtained.                                        #
#                                                                            #
##############################################################################
data_I
_audit_creation_method     SHELXL-97
_journal_date_recd_electronic     2015-09-14
_journal_date_accepted     2015-09-18
_journal_name_full     'Acta Crystallographica, Section E'
_journal_year     2015
_journal_volume     71
_journal_issue     10
_journal_page_first     o773
_journal_page_last     o774
_journal_paper_category     HO
_journal_paper_doi     10.1107/S205698901501751X
_journal_coeditor_code     HB7505
_publ_contact_author_name     'D. B. Aruna Kumar'
_publ_contact_author_address
;
Dept. of Studies and Research in Chemistry, University College of Science,
 Tumkur University, Tumkur 572103, India
;
_publ_contact_author_email     'nirmaldb@rediffmail.com'
_publ_contact_author_fax     ?
_publ_contact_author_phone     '7899361918'
_publ_section_title
;
Crystal structure of 1-(5-bromo-1-benzofuran-2-yl)ethanone oxime
;
loop_
    _publ_author_name
    _publ_author_footnote
    _publ_author_address
    'Krishnaswamy, G.' .
;
Dept. of Studies and Research in Chemistry, University College of Science,
Tumkur University, Tumkur 572103,
India
;
    'Krishna Murthy, P.' .
;
Dept. of Studies and Research in Chemistry, University College of Science,
Tumkur University, Tumkur 572103,
India
;
    'Nivedita Desai, R.' .
;
Dept. of Studies and Research in Chemistry, University College of Science,
Tumkur University, Tumkur 572103,
India
;
    'Suchetan, P. A.'
;
These authors contributed equally.
;
;
Dept. of Studies and Research in Chemistry, University College of Science,
Tumkur University, Tumkur 572103,
India
;
    'Aruna Kumar, D. B.'
;
These authors contributed equally.
;
;
Dept. of Studies and Research in Chemistry, University College of Science,
Tumkur University, Tumkur 572103,
India
;
_chemical_name_systematic
;
1-(5-Bromo-1-benzofuran-2-yl)ethanone oxime
;
_chemical_name_common     ?
_chemical_formula_moiety     'C10 H8 Br N O2'
_chemical_formula_sum     'C10 H8 Br N O2'
_chemical_formula_iupac     'C10 H8 Br N O2'
_chemical_formula_weight     254.08
_chemical_melting_point     ?
_symmetry_cell_setting     monoclinic
_symmetry_space_group_name_H-M     'P 21/n'
_symmetry_space_group_name_hall     '-P 2yn'
loop_
    _symmetry_equiv_pos_as_xyz
    'x, y, z'
    '-x+1/2, y+1/2, -z+1/2'
    '-x, -y, -z'
    'x-1/2, -y-1/2, z-1/2'
_cell_length_a     5.9548(6)
_cell_length_b     9.4897(10)
_cell_length_c     17.2906(19)
_cell_angle_alpha     90.00
_cell_angle_beta     96.943(6)
_cell_angle_gamma     90.00
_cell_volume     969.91(18)
_cell_formula_units_Z     4
_cell_measurement_reflns_used     125
_cell_measurement_theta_min     3.5
_cell_measurement_theta_max     29.9
_cell_measurement_temperature     296(2)
_cell_special_details     Prism
_exptl_crystal_description     Prism
_exptl_crystal_colour     Colourless
_exptl_crystal_size_max     0.32
_exptl_crystal_size_mid     0.25
_exptl_crystal_size_min     0.21
_exptl_crystal_density_diffrn     1.740
_exptl_crystal_density_meas     ?
_exptl_crystal_density_method     'not measured'
_exptl_crystal_F_000     504
_exptl_absorpt_coefficient_mu     4.208
_exptl_absorpt_correction_type     multi-scan
_exptl_absorpt_process_details
;
(SADABS; Bruker, 2009)
;
_exptl_absorpt_correction_T_min     0.294
_exptl_absorpt_correction_T_max     0.413
_exptl_special_details     ?
_diffrn_ambient_temperature     296(2)
_diffrn_radiation_type     MoK\a
_diffrn_radiation_wavelength     0.71073
_diffrn_radiation_source     'fine-focus sealed tube'
_diffrn_radiation_monochromator     graphite
_diffrn_measurement_device_type     'Bruker APEXII'
_diffrn_measurement_method     'phi and \f scans'
_diffrn_detector_area_resol_mean     ?
_diffrn_reflns_number     10152
_diffrn_reflns_av_R_equivalents     0.0234
_diffrn_reflns_av_sigmaI/netI     0.0282
_diffrn_reflns_theta_min     3.51
_diffrn_reflns_theta_max     29.92
_diffrn_reflns_theta_full     29.92
_diffrn_measured_fraction_theta_max     0.981
_diffrn_measured_fraction_theta_full     0.981
_diffrn_reflns_limit_h_min     -8
_diffrn_reflns_limit_h_max     7
_diffrn_reflns_limit_k_min     -13
_diffrn_reflns_limit_k_max     10
_diffrn_reflns_limit_l_min     -18
_diffrn_reflns_limit_l_max     24
_diffrn_standards_number     1
_diffrn_standards_interval_count     2
_diffrn_standards_interval_time     1
_diffrn_standards_decay_%     0.5
_refine_special_details
;
Refinement of <i>F</i>^2^ against ALL reflections. The weighted <i>R</i>-factor
<i>wR</i> and goodness of fit <i>S</i> are based on <i>F</i>^2^, conventional
<i>R</i>-factors <i>R</i> are based on <i>F</i>, with <i>F</i> set to zero for
negative <i>F</i>^2^. The threshold expression of <i>F</i>^2^ >
2\s(<i>F</i>^2^) is used only for calculating <i>R</i>-factors(gt) <i>etc</i>.
and is not relevant to the choice of reflections for refinement.
<i>R</i>-factors based on <i>F</i>^2^ are statistically about twice as large
as those based on <i>F</i>, and <i>R</i>- factors based on ALL data will be
even larger.
;
_reflns_number_total     2766
_reflns_number_gt     1937
_reflns_threshold_expression     I>2\s(I)
_refine_ls_structure_factor_coef     Fsqd
_refine_ls_matrix_type     full
_refine_ls_R_factor_all     0.0570
_refine_ls_R_factor_gt     0.0331
_refine_ls_wR_factor_gt     0.0897
_refine_ls_wR_factor_ref     0.0961
_refine_ls_goodness_of_fit_ref     1.012
_refine_ls_restrained_S_all     1.012
_refine_ls_number_reflns     2766
_refine_ls_number_parameters     129
_refine_ls_number_restraints     0
_refine_ls_hydrogen_treatment     constr
_refine_ls_weighting_scheme     calc
_refine_ls_weighting_details
         'calc w=1/[\s^2^(Fo^2^)+(0.0563P)^2^+0.0157P] where P=(Fo^2^+2Fc^2^)/3'
_atom_sites_solution_hydrogens     geom
_atom_sites_solution_primary     direct
_atom_sites_solution_secondary     difmap
_refine_ls_shift/su_max     0.001
_refine_ls_shift/su_mean     0.000
_refine_diff_density_max     0.290
_refine_diff_density_min     -0.330
_refine_ls_extinction_method     none
_refine_ls_extinction_coef     ?
loop_
    _atom_type_symbol
    _atom_type_description
    _atom_type_scat_dispersion_real
    _atom_type_scat_dispersion_imag
    _atom_type_scat_source
    'C' 'C' 0.0033 0.0016
                         'International Tables Vol C Tables 4.2.6.8 and 6.1.1.4'
    'H' 'H' 0.0000 0.0000
                         'International Tables Vol C Tables 4.2.6.8 and 6.1.1.4'
    'N' 'N' 0.0061 0.0033
                         'International Tables Vol C Tables 4.2.6.8 and 6.1.1.4'
    'O' 'O' 0.0106 0.0060
                         'International Tables Vol C Tables 4.2.6.8 and 6.1.1.4'
    'Br' 'Br' -0.2901 2.4595
                         'International Tables Vol C Tables 4.2.6.8 and 6.1.1.4'
_computing_data_collection
;
APEX2 (Bruker, 2009)
;
_computing_cell_refinement
;
SAINT-Plus (Bruker, 2009)
;
_computing_data_reduction
;
SAINT-Plus (Bruker, 2009)
;
_computing_structure_solution
;
SHELXS97 (Sheldrick, 2008)
;
_computing_structure_refinement
;
SHELXL97 (Sheldrick, 2008)
;
_computing_molecular_graphics
;
Mercury (Macrae <i>et al.</i>,  2008)
;
_computing_publication_material
;
SHELXL97 (Sheldrick, 2008)
;
loop_
    _atom_site_type_symbol
    _atom_site_label
    _atom_site_fract_x
    _atom_site_fract_y
    _atom_site_fract_z
    _atom_site_U_iso_or_equiv
    _atom_site_adp_type
    _atom_site_calc_flag
    _atom_site_refinement_flags
    _atom_site_occupancy
    _atom_site_symmetry_multiplicity
    _atom_site_disorder_assembly
    _atom_site_disorder_group
    C C8 0.5278(3) -0.2686(2) -0.00305(11) 0.0391(4) Uani d . 1 1 . .
    C C1 0.3056(3) 0.0480(2) 0.16815(12) 0.0447(5) Uani d . 1 1 . .
    C C2 0.5215(3) 0.0179(2) 0.20434(11) 0.0492(5) Uani d . 1 1 . .
    H H2 0.5745 0.0626 0.2509 0.059 Uiso calc R 1 1 . .
    C C3 0.6569(3) -0.0767(2) 0.17233(12) 0.0492(5) Uani d . 1 1 . .
    H H3 0.8014 -0.0979 0.1961 0.059 Uiso calc R 1 1 . .
    C C4 0.5691(3) -0.1394(2) 0.10298(11) 0.0390(4) Uani d . 1 1 . .
    C C5 0.3543(3) -0.1120(2) 0.06601(11) 0.0403(4) Uani d . 1 1 . .
    C C6 0.2169(3) -0.0159(2) 0.09927(12) 0.0470(5) Uani d . 1 1 . .
    H H6 0.0714 0.0043 0.0761 0.056 Uiso calc R 1 1 . .
    C C7 0.3324(3) -0.1982(2) -0.00278(12) 0.0437(5) Uani d . 1 1 . .
    H H7 0.2065 -0.2041 -0.0401 0.052 Uiso calc R 1 1 . .
    C C9 0.6021(3) -0.3724(2) -0.05598(11) 0.0412(4) Uani d . 1 1 . .
    C C10 0.4500(4) -0.4102(3) -0.12802(12) 0.0513(5) Uani d . 1 1 . .
    H H10A 0.4955 -0.3594 -0.1716 0.077 Uiso calc R 1 1 . .
    H H10B 0.2969 -0.3859 -0.1215 0.077 Uiso calc R 1 1 . .
    H H10C 0.4598 -0.5096 -0.1373 0.077 Uiso calc R 1 1 . .
    N N1 0.7969(3) -0.42793(19) -0.03532(10) 0.0445(4) Uani d . 1 1 . .
    O O1 0.6789(2) -0.23533(16) 0.06169(8) 0.0440(3) Uani d . 1 1 . .
    O O2 0.8582(2) -0.52765(17) -0.08799(9) 0.0548(4) Uani d . 1 1 . .
    H H2A 0.9720 -0.5695 -0.0688 0.082 Uiso calc R 1 1 . .
    Br Br1 0.13019(4) 0.18428(3) 0.214769(13) 0.05936(13) Uani d . 1 1 . .
loop_
    _atom_site_aniso_label
    _atom_site_aniso_U_11
    _atom_site_aniso_U_22
    _atom_site_aniso_U_33
    _atom_site_aniso_U_12
    _atom_site_aniso_U_13
    _atom_site_aniso_U_23
    C8 0.0409(10) 0.0392(10) 0.0356(10) -0.0021(8) -0.0023(7) 0.0055(8)
    C1 0.0505(11) 0.0403(11) 0.0447(11) 0.0004(8) 0.0111(8) 0.0024(9)
    C2 0.0551(12) 0.0525(13) 0.0388(11) -0.0044(10) 0.0009(8) -0.0040(9)
    C3 0.0452(10) 0.0586(14) 0.0412(11) -0.0014(9) -0.0058(8) -0.0012(10)
    C4 0.0362(9) 0.0410(11) 0.0394(10) -0.0003(8) 0.0032(7) 0.0031(8)
    C5 0.0401(9) 0.0391(11) 0.0405(10) -0.0005(8) 0.0002(7) 0.0062(8)
    C6 0.0442(10) 0.0492(12) 0.0464(12) 0.0043(9) 0.0010(8) 0.0035(9)
    C7 0.0391(10) 0.0498(13) 0.0403(11) 0.0035(8) -0.0037(8) -0.0002(9)
    C9 0.0429(10) 0.0416(11) 0.0384(10) -0.0034(8) 0.0028(8) 0.0051(9)
    C10 0.0520(11) 0.0552(14) 0.0444(12) 0.0022(10) -0.0030(9) -0.0011(10)
    N1 0.0447(9) 0.0462(10) 0.0420(9) 0.0057(7) 0.0028(7) -0.0024(7)
    O1 0.0379(7) 0.0496(8) 0.0420(7) 0.0041(6) -0.0052(5) -0.0014(6)
    O2 0.0562(9) 0.0591(10) 0.0493(8) 0.0142(7) 0.0066(6) -0.0069(7)
    Br1 0.0661(2) 0.05433(19) 0.06028(19) 0.00532(9) 0.01851(12) -0.00638(10)
_geom_special_details
;
All s.u.'s (except the s.u. in the dihedral angle between two l.s. planes) are
estimated using the full covariance matrix. The cell s.u.'s are taken into
account individually in the estimation of s.u.'s in distances, angles and
torsion angles; correlations between s.u.'s in cell parameters are only used
when they are defined by crystal symmetry. An approximate (isotropic)
treatment of cell s.u.'s is used for estimating s.u.'s involving l.s. planes.
;
loop_
    _geom_bond_atom_site_label_1
    _geom_bond_atom_site_label_2
    _geom_bond_site_symmetry_2
    _geom_bond_distance
    _geom_bond_publ_flag
    C8 C7 . 1.343(3) ?
    C8 O1 . 1.385(2) ?
    C8 C9 . 1.449(3) ?
    C1 C6 . 1.383(3) ?
    C1 C2 . 1.390(3) ?
    C1 Br1 . 1.901(2) ?
    C2 C3 . 1.367(3) ?
    C2 H2 . 0.9300 ?
    C3 C4 . 1.383(3) ?
    C3 H3 . 0.9300 ?
    C4 O1 . 1.371(2) ?
    C4 C5 . 1.384(2) ?
    C5 C6 . 1.394(3) ?
    C5 C7 . 1.437(3) ?
    C6 H6 . 0.9300 ?
    C7 H7 . 0.9300 ?
    C9 N1 . 1.285(3) ?
    C9 C10 . 1.493(3) ?
    C10 H10A . 0.9600 ?
    C10 H10B . 0.9600 ?
    C10 H10C . 0.9600 ?
    N1 O2 . 1.392(2) ?
    O2 H2A . 0.8200 ?
loop_
    _geom_angle_atom_site_label_1
    _geom_angle_atom_site_label_2
    _geom_angle_atom_site_label_3
    _geom_angle_site_symmetry_1
    _geom_angle_site_symmetry_3
    _geom_angle
    _geom_angle_publ_flag
    C7 C8 O1 . . 111.24(18) ?
    C7 C8 C9 . . 132.16(16) ?
    O1 C8 C9 . . 116.56(17) ?
    C6 C1 C2 . . 122.23(19) ?
    C6 C1 Br1 . . 119.44(15) ?
    C2 C1 Br1 . . 118.33(15) ?
    C3 C2 C1 . . 120.75(18) ?
    C3 C2 H2 . . 119.6 ?
    C1 C2 H2 . . 119.6 ?
    C2 C3 C4 . . 117.00(18) ?
    C2 C3 H3 . . 121.5 ?
    C4 C3 H3 . . 121.5 ?
    O1 C4 C3 . . 125.70(16) ?
    O1 C4 C5 . . 110.89(16) ?
    C3 C4 C5 . . 123.4(2) ?
    C4 C5 C6 . . 119.22(18) ?
    C4 C5 C7 . . 105.18(17) ?
    C6 C5 C7 . . 135.61(16) ?
    C1 C6 C5 . . 117.40(17) ?
    C1 C6 H6 . . 121.3 ?
    C5 C6 H6 . . 121.3 ?
    C8 C7 C5 . . 107.11(16) ?
    C8 C7 H7 . . 126.4 ?
    C5 C7 H7 . . 126.4 ?
    N1 C9 C8 . . 115.94(16) ?
    N1 C9 C10 . . 124.7(2) ?
    C8 C9 C10 . . 119.31(17) ?
    C9 C10 H10A . . 109.5 ?
    C9 C10 H10B . . 109.5 ?
    H10A C10 H10B . . 109.5 ?
    C9 C10 H10C . . 109.5 ?
    H10A C10 H10C . . 109.5 ?
    H10B C10 H10C . . 109.5 ?
    C9 N1 O2 . . 113.35(16) ?
    C4 O1 C8 . . 105.58(15) ?
    N1 O2 H2A . . 109.5 ?
loop_
    _geom_torsion_atom_site_label_1
    _geom_torsion_atom_site_label_2
    _geom_torsion_atom_site_label_3
    _geom_torsion_atom_site_label_4
    _geom_torsion_site_symmetry_1
    _geom_torsion_site_symmetry_2
    _geom_torsion_site_symmetry_3
    _geom_torsion_site_symmetry_4
    _geom_torsion
    _geom_torsion_publ_flag
    C6 C1 C2 C3 . . . . 0.5(3) ?
    Br1 C1 C2 C3 . . . . -178.43(16) ?
    C1 C2 C3 C4 . . . . 0.2(3) ?
    C2 C3 C4 O1 . . . . 179.3(2) ?
    C2 C3 C4 C5 . . . . -0.6(3) ?
    O1 C4 C5 C6 . . . . -179.65(18) ?
    C3 C4 C5 C6 . . . . 0.3(3) ?
    O1 C4 C5 C7 . . . . 0.2(2) ?
    C3 C4 C5 C7 . . . . -179.9(2) ?
    C2 C1 C6 C5 . . . . -0.9(3) ?
    Br1 C1 C6 C5 . . . . 178.09(15) ?
    C4 C5 C6 C1 . . . . 0.4(3) ?
    C7 C5 C6 C1 . . . . -179.3(2) ?
    O1 C8 C7 C5 . . . . 0.4(2) ?
    C9 C8 C7 C5 . . . . 178.2(2) ?
    C4 C5 C7 C8 . . . . -0.3(2) ?
    C6 C5 C7 C8 . . . . 179.5(2) ?
    C7 C8 C9 N1 . . . . -174.5(2) ?
    O1 C8 C9 N1 . . . . 3.3(3) ?
    C7 C8 C9 C10 . . . . 3.9(4) ?
    O1 C8 C9 C10 . . . . -178.38(19) ?
    C8 C9 N1 O2 . . . . 179.41(17) ?
    C10 C9 N1 O2 . . . . 1.1(3) ?
    C3 C4 O1 C8 . . . . -179.9(2) ?
    C5 C4 O1 C8 . . . . 0.0(2) ?
    C7 C8 O1 C4 . . . . -0.3(2) ?
    C9 C8 O1 C4 . . . . -178.48(16) ?
loop_
    _geom_hbond_atom_site_label_D
    _geom_hbond_atom_site_label_H
    _geom_hbond_atom_site_label_A
    _geom_hbond_site_symmetry_A
    _geom_hbond_distance_DH
    _geom_hbond_distance_HA
    _geom_hbond_distance_DA
    _geom_hbond_angle_DHA
    O2 H2A N1 3_745 0.82 2.13 2.808(2) 140
_iucr_refine_instructions_details
;
TITL KP02_0m in P2(1)/n
CELL  0.71073   5.9548   9.4897  17.2906   90.000   96.943   90.000
ZERR     4.00   0.0006   0.0010   0.0019    0.000    0.006    0.000
LATT   1
SYMM  1/2 - X, 1/2 + Y, 1/2 - Z
SFAC  C    H    N    O    BR
UNIT  40   32   4    8    4
MERG   2
OMIT     0.00 180.00
OMIT     1   0   1
FMAP   2
PLAN   20
ACTA
HTAB    2.00000
BOND
BOND   $H
CONF
WGHT     0.05630     0.01570
L.S.  40
TEMP    23.00
FVAR     0.17096
C8    1    0.527933   -0.268690   -0.003010    11.00000    0.04050    0.03941 =
        0.03573    0.00502   -0.00226   -0.00199
MOLE    1
C1    1    0.305762    0.047955    0.168119    11.00000    0.05126    0.03989 =
        0.04460    0.00263    0.01133    0.00012
C2    1    0.521563    0.017907    0.204424    11.00000    0.05551    0.05247 =
        0.03913   -0.00436    0.00118   -0.00397
AFIX   43
H2    2    0.574415    0.062538    0.250970    11.00000   -1.20000
AFIX    0
C3    1    0.657265   -0.076869    0.172294    11.00000    0.04430    0.05824 =
        0.04154   -0.00100   -0.00589   -0.00088
AFIX   43
H3    2    0.801889   -0.098072    0.196007    11.00000   -1.20000
AFIX    0
C4    1    0.569237   -0.139443    0.103049    11.00000    0.03709    0.04082 =
        0.03922    0.00341    0.00290   -0.00014
C5    1    0.354310   -0.111995    0.065985    11.00000    0.03990    0.03958 =
        0.04000    0.00555    0.00053   -0.00032
C6    1    0.216738   -0.015935    0.099315    11.00000    0.04332    0.04903 =
        0.04633    0.00317    0.00098    0.00434
AFIX   43
H6    2    0.071113    0.004270    0.076180    11.00000   -1.20000
AFIX    0
C7    1    0.332069   -0.198198   -0.002862    11.00000    0.03944    0.04944 =
        0.04096   -0.00020   -0.00400    0.00391
AFIX   43
H7    2    0.206185   -0.204105   -0.040202    11.00000   -1.20000
AFIX    0
C9    1    0.602365   -0.372404   -0.055952    11.00000    0.04252    0.04195 =
        0.03816    0.00486    0.00260   -0.00300
C10   1    0.449684   -0.410279   -0.128005    11.00000    0.05167    0.05558 =
        0.04434   -0.00193   -0.00315    0.00170
AFIX  137
H10A  2    0.495572   -0.359989   -0.171644    11.00000   -1.50000
H10B  2    0.296825   -0.385375   -0.121526    11.00000   -1.50000
H10C  2    0.458591   -0.509798   -0.137124    11.00000   -1.50000
AFIX    0
N1    3    0.796882   -0.427958   -0.035260    11.00000    0.04443    0.04562 =
        0.04225   -0.00240    0.00327    0.00575
O1    4    0.679076   -0.235216    0.061707    11.00000    0.03771    0.04960 =
        0.04161   -0.00155   -0.00478    0.00433
O2    4    0.858319   -0.527616   -0.088018    11.00000    0.05662    0.05826 =
        0.04880   -0.00707    0.00634    0.01356
AFIX  147
H2A   2    0.973713   -0.568233   -0.069220    11.00000   -1.50000
AFIX    0
BR1   5    0.130133    0.184286    0.214758    11.00000    0.06600    0.05414 =
        0.06005   -0.00632    0.01853    0.00527
HKLF 4  1.0  1.00  0.00  0.00  0.00  1.00  0.00  0.00  0.00  1.00
END
;
