# Supplementary material for: Crystal structure of 1-(5-bromo-1-benzo­furan-2-yl)ethanone oxime
Source: Acta Crystallogr E Crystallogr Commun. 2015 Sep 26;71(Pt 10):o773–4. doi: 10.1107/S205698901501751X (PMC4647387; doi:10.1107/S205698901501751X)
Supplement: Supplementary file 2 [file e-71-0o773-Isup2.hkl]

#
# h,k,l, Fc-squared, Fo-squared, sigma(Fo-squared) and status flag
#
data_I
_shelx_title ' KP02_0m in P2(1)/n'
_shelx_refln_list_code          4
_shelx_F_calc_maximum      187.24
_exptl_crystal_F_000       504.00
_reflns_d_resolution_high  0.7124
 
loop_
 _symmetry_equiv_pos_as_xyz
 'x, y, z'
 '-x+1/2, y+1/2, -z+1/2'
 '-x, -y, -z'
 'x-1/2, -y-1/2, z-1/2'
 
_cell_length_a     5.9548
_cell_length_b     9.4897
_cell_length_c    17.2906
_cell_angle_alpha  90.000
_cell_angle_beta   96.943
_cell_angle_gamma  90.000
 
_shelx_F_squared_multiplier     1.000
 
loop_
 _refln_index_h
 _refln_index_k
 _refln_index_l
 _refln_F_squared_calc
 _refln_F_squared_meas
 _refln_F_squared_sigma
 _refln_observed_status
   2   0   0      658.55      724.20    104.78 o
   4   0   0     3284.75     3236.86     59.11 o
   6   0   0      226.62      198.14     12.79 o
   1   1   0      161.28      180.40      2.68 o
   2   1   0     4470.31     4568.58     45.12 o
   3   1   0      148.79      167.96      1.75 o
   4   1   0       89.18      105.74      2.00 o
   5   1   0      229.41      241.12      4.64 o
   6   1   0      385.11      395.02      9.08 o
   1   2   0     2882.79     2911.87     38.57 o
   2   2   0       19.23       17.70      0.87 o
   3   2   0     1452.00     1412.63     12.63 o
   4   2   0     1037.78     1084.04      9.49 o
   5   2   0      137.55      139.42      2.56 o
   6   2   0       26.02       23.33      5.28 o
   7   2   0        2.81        5.06      6.13 o
   1   3   0     6639.26     6448.71     76.00 o
   2   3   0      573.24      575.89      5.63 o
   3   3   0     1393.80     1364.05     12.38 o
   4   3   0       14.54       13.46      1.55 o
   5   3   0      274.93      298.65      4.87 o
   6   3   0      140.22      147.06      5.04 o
   7   3   0       95.09      101.80     10.21 o
   0   4   0      165.20      191.73      6.80 o
   1   4   0     2295.00     2296.97     22.85 o
   2   4   0      160.60      183.04      2.43 o
   3   4   0      641.73      621.12      7.18 o
   4   4   0      205.03      209.81      4.03 o
   5   4   0      209.10      215.93      4.80 o
   6   4   0       71.10       61.71      6.61 o
   7   4   0       48.39       49.14      8.50 o
   1   5   0     1074.25     1050.57      9.92 o
   2   5   0     1783.49     1773.43     19.27 o
   3   5   0     1194.84     1182.41     13.51 o
   4   5   0      301.50      280.95      4.93 o
   5   5   0       58.63       62.49      3.26 o
   6   5   0       37.71       31.98      6.37 o
   7   5   0       20.18       43.67      7.70 o
   0   6   0      937.20      921.71     13.31 o
   1   6   0     1294.26     1339.36     14.18 o
   2   6   0       32.17       27.17      2.34 o
   3   6   0      224.87      214.42      4.26 o
   4   6   0      446.07      447.45      8.56 o
   5   6   0      410.21      390.55     10.00 o
   6   6   0       21.25       19.01      6.97 o
   7   6   0       11.21       11.16      7.57 o
   1   7   0       95.42      102.01      3.45 o
   2   7   0     1232.56     1222.41     15.73 o
   3   7   0      155.11      159.66      4.21 o
   4   7   0        3.17        1.49      2.63 o
   5   7   0       44.84       40.92      6.72 o
   6   7   0       63.36       62.22      7.89 o
   7   7   0        5.47       13.49      7.93 o
   0   8   0      759.30      817.11     25.17 o
   1   8   0       60.51       61.22      3.23 o
   2   8   0      130.67      128.38      4.32 o
   3   8   0       46.00       41.78      3.61 o
   4   8   0      252.72      227.38      9.98 o
   5   8   0        8.45        9.87      6.72 o
   6   8   0       14.04        1.19      7.26 o
   1   9   0       59.83       60.58      6.97 o
   2   9   0     1134.20     1119.61     15.38 o
   3   9   0       67.02       66.49      5.11 o
   4   9   0       18.25       14.29      8.84 o
   5   9   0       33.54       36.06     10.89 o
   6   9   0        3.53        0.00     11.23 o
   0  10   0      122.22      136.41     11.91 o
   1  10   0      140.54      147.25      8.41 o
   2  10   0        1.97        1.16      5.89 o
   3  10   0      134.42      126.55     12.59 o
   4  10   0       41.25       30.28     11.23 o
   5  10   0        8.86        0.00     10.89 o
   1  11   0      100.12      109.56      8.78 o
   2  11   0       15.03       19.05      9.87 o
   3  11   0       94.85       98.31     13.27 o
   4  11   0        3.11        0.00     10.89 o
   0  12   0        0.81        6.80     10.89 o
   1  12   0       15.77       30.14      8.17 o
   2  12   0        1.49        0.00     10.21 o
   3  12   0       22.13       13.61     11.23 o
   1  13   0        6.23        5.10     11.91 o
  -5   0   1     1279.49     1227.64     16.96 o
  -3   0   1      352.69      356.34      7.93 o
  -1   0   1     1393.42      856.92     23.13 o
   3   0   1     1423.00     1232.77     13.40 o
   5   0   1      653.10      614.97     11.54 o
  -6   1   1       21.15       18.13      4.93 o
  -5   1   1      273.11      259.91      4.70 o
  -4   1   1       11.37       17.62      0.89 o
  -3   1   1     5607.01     5727.04     48.86 o
  -2   1   1      491.11      491.14      5.70 o
  -1   1   1     1405.16     1403.38     18.67 o
   1   1   1    11997.33    11512.56    152.27 o
   2   1   1     1950.91     2053.51     23.59 o
   3   1   1     1879.81     1860.70     13.63 o
   4   1   1       28.02       30.67      0.95 o
   5   1   1      194.31      192.30      3.88 o
   6   1   1       74.32       77.06      4.31 o
   7   1   1       69.18       58.19      9.35 o
  -8   2   1        6.79        0.34     11.23 o
  -6   2   1      231.16      211.61     10.21 o
  -5   2   1      627.60      636.01      6.72 o
  -4   2   1      817.07      769.04      6.62 o
  -3   2   1     3191.59     3109.29     28.55 o
  -2   2   1      815.64      887.57      8.71 o
  -1   2   1       60.48       78.97      1.98 o
   1   2   1     2648.95     2689.38     35.76 o
   2   2   1      151.77      144.69      1.78 o
   3   2   1      401.63      394.81      3.90 o
   4   2   1      766.74      722.99      6.69 o
   5   2   1        3.13        3.81      1.41 o
   6   2   1       75.98       81.83      4.52 o
   7   2   1       19.73       27.10      6.48 o
  -8   3   1        0.13        5.78     11.91 o
  -7   3   1        3.85       12.20      6.48 o
  -6   3   1      157.91      164.00      6.87 o
  -5   3   1        5.62        2.74      1.80 o
  -4   3   1      652.36      663.04      7.40 o
  -3   3   1      652.44      602.77      6.39 o
  -2   3   1     5844.65     5687.98     46.89 o
  -1   3   1      929.80      996.77     12.41 o
   1   3   1     1739.25     1665.21     20.23 o
   2   3   1     8340.93     8422.03     72.62 o
   3   3   1       22.52       24.23      1.11 o
   4   3   1      211.92      196.95      3.69 o
   5   3   1        5.13        6.67      1.59 o
   6   3   1      400.20      424.68      7.01 o
   7   3   1       15.93        4.40      6.61 o
   8   3   1        0.31        8.50     10.55 o
  -7   4   1        0.10        6.80      6.49 o
  -6   4   1        1.06        0.00      5.53 o
  -5   4   1       65.91       63.36      3.01 o
  -4   4   1     1028.23      946.85     12.33 o
  -3   4   1      132.53      126.79      2.66 o
  -2   4   1      950.24      941.88      8.87 o
  -1   4   1      354.44      376.29      5.86 o
   0   4   1     6779.20     6838.92     79.42 o
   1   4   1       66.17       74.05      3.02 o
   2   4   1      273.25      296.56      3.31 o
   3   4   1        4.12        3.60      1.44 o
   4   4   1     1869.50     1817.91     20.03 o
   5   4   1      196.61      181.05      4.84 o
   6   4   1       24.06       21.75      4.96 o
   7   4   1        3.01        0.00      9.18 o
  -7   5   1       34.77       41.96      7.57 o
  -6   5   1       44.09       49.28      6.85 o
  -5   5   1       56.87       49.49      3.13 o
  -4   5   1       34.12       28.35      2.34 o
  -3   5   1      796.84      724.19      8.91 o
  -2   5   1     1553.53     1378.76     15.25 o
  -1   5   1     1526.66     1658.97     15.93 o
   0   5   1     1049.54     1036.63     10.99 o
   1   5   1      712.54      775.59      7.61 o
   2   5   1     3937.43     3726.60     39.05 o
   3   5   1        6.16        6.04      1.71 o
   4   5   1        9.50       11.01      2.00 o
   5   5   1       13.60       11.33      2.56 o
   6   5   1       43.03       53.55      7.01 o
   7   5   1       16.26       18.59      7.33 o
  -7   6   1        0.15        0.00      7.22 o
  -6   6   1       12.06       13.21      6.24 o
  -5   6   1      174.00      164.82      9.18 o
  -4   6   1      592.48      612.10     14.07 o
  -3   6   1      129.37      128.94      3.68 o
  -2   6   1       13.15       10.35      1.93 o
  -1   6   1     3338.47     3274.20     32.65 o
   0   6   1     3063.65     2990.68     29.86 o
   1   6   1      480.55      461.65      6.92 o
   2   6   1       27.58       27.16      1.92 o
   3   6   1      787.22      712.44      9.08 o
   4   6   1      128.23      127.22      5.35 o
   5   6   1      152.73      164.00      7.19 o
   6   6   1        4.57        0.00      6.61 o
   7   6   1       26.82       21.94      7.94 o
  -7   7   1       30.63       30.14      7.89 o
  -6   7   1        6.95        8.73      6.78 o
  -5   7   1      140.97      156.05      8.78 o
  -4   7   1      269.84      264.52      7.27 o
  -3   7   1      342.39      310.39      6.77 o
  -2   7   1        2.24        1.69      2.10 o
  -1   7   1      739.25      708.76     11.82 o
   0   7   1        1.00        2.37      1.75 o
   1   7   1      364.90      315.42      5.74 o
   2   7   1      175.03      184.96      4.59 o
   3   7   1      147.03      147.71      3.98 o
   4   7   1        8.95        8.58      2.66 o
   5   7   1      160.28      174.00      9.26 o
   6   7   1       65.50       71.11     10.21 o
   7   7   1        0.90        0.00     11.57 o
  -6   8   1       10.75        5.62      7.17 o
  -5   8   1       94.74      106.82     11.91 o
  -4   8   1        6.11       14.97      8.84 o
  -3   8   1       83.82       88.48      4.82 o
  -2   8   1        1.66        1.23      2.74 o
  -1   8   1     1584.01     1551.69     21.92 o
   0   8   1      320.78      328.90      9.96 o
   1   8   1      126.01      118.27      3.96 o
   2   8   1       13.85       14.89      2.95 o
   3   8   1      310.95      304.65      6.47 o
   4   8   1       27.62       22.89      4.86 o
   5   8   1       29.30       31.47      8.94 o
   6   8   1        0.91        5.88      7.79 o
  -6   9   1       45.71       35.04     11.91 o
  -5   9   1        1.95        0.00      9.53 o
  -4   9   1        2.83        0.00      9.87 o
  -3   9   1      159.27      167.34      6.96 o
  -2   9   1      376.44      357.60      9.29 o
  -1   9   1      195.77      213.82      9.24 o
   0   9   1        0.18        3.39      5.17 o
   1   9   1      377.79      419.62     12.51 o
   2   9   1       12.65        9.86      2.98 o
   3   9   1      368.64      352.42     10.65 o
   4   9   1       10.18       10.65      6.37 o
   5   9   1       20.48       31.30     11.57 o
   6   9   1       11.30       11.91      7.94 o
  -5  10   1       19.85       32.66     12.93 o
  -4  10   1       64.18       76.54     11.91 o
  -3  10   1       21.73       28.24      9.87 o
  -2  10   1        0.65        0.00      8.50 o
  -1  10   1      103.29      110.43     14.29 o
   0  10   1      248.67      252.12     10.82 o
   1  10   1       24.65       23.41     11.40 o
   2  10   1       15.31       10.04      6.49 o
   3  10   1       19.12       28.12      6.59 o
   4  10   1       96.45      108.18     13.27 o
   5  10   1       12.29        0.34     11.57 o
  -4  11   1       25.42       34.02     12.59 o
  -3  11   1        6.94        0.00     10.89 o
  -2  11   1      175.71      193.22     14.97 o
  -1  11   1       32.32       48.29     17.86 o
   0  11   1       13.52       13.44      6.49 o
   1  11   1       76.32       65.18      8.06 o
   2  11   1      108.91      122.12     13.27 o
   3  11   1        0.18       12.59     10.21 o
   4  11   1        3.14        9.18     11.91 o
  -3  12   1        1.04        6.12     11.91 o
  -2  12   1       24.50       31.64     12.25 o
  -1  12   1        1.04       11.57     10.21 o
   0  12   1      136.51      143.33     11.74 o
   1  12   1        8.21       16.07      7.81 o
   2  12   1       46.34       31.98     11.57 o
   3  12   1       11.46       10.55     11.91 o
  -1  13   1       13.62        0.00     11.57 o
   0  13   1       12.57        8.82      8.28 o
   1  13   1        0.50       15.31     12.25 o
  -6   0   2        2.80        1.70      6.46 o
  -4   0   2     1044.60      988.31     13.50 o
  -2   0   2     5302.68     5597.31    137.43 o
   2   0   2    10816.09    10729.09    115.42 o
   4   0   2     1327.61     1311.70     14.56 o
   6   0   2        0.45        4.93      6.97 o
  -7   1   2       13.90       21.77      9.53 o
  -6   1   2      223.53      236.13      8.89 o
  -5   1   2       74.22       79.61      4.22 o
  -4   1   2       67.39       68.09      1.27 o
  -3   1   2      782.80      778.84      7.10 o
  -2   1   2     8920.51     9064.48    114.50 o
  -1   1   2      106.31      112.05      1.72 o
   1   1   2      860.69      931.55     11.48 o
   2   1   2     5071.14     5043.90     44.63 o
   3   1   2     1681.77     1909.50     14.51 o
   4   1   2      237.88      250.56      2.58 o
   5   1   2       14.26       14.09      1.78 o
   6   1   2       67.12       67.89      3.52 o
   7   1   2        6.31       10.55      6.25 o
  -8   2   2       16.96        8.50     11.57 o
  -6   2   2        1.87        1.53      4.81 o
  -5   2   2     1314.35     1301.84     14.78 o
  -4   2   2      722.89      729.44      6.57 o
  -3   2   2       69.12       61.22      1.33 o
  -2   2   2      825.91      952.18      9.99 o
  -1   2   2    30369.79    28062.34    370.50 o
   1   2   2      480.65      546.65      7.03 o
   2   2   2       45.81       59.10      1.12 o
   3   2   2     2080.21     2183.57     17.26 o
   4   2   2     1240.53     1218.35      9.67 o
   5   2   2       55.34       48.19      1.93 o
   6   2   2       92.96      103.20      4.33 o
   7   2   2       26.20       32.49      6.98 o
  -8   3   2       24.50       27.21     12.25 o
  -6   3   2        3.75        5.34      2.00 o
  -5   3   2       67.27       65.24      2.89 o
  -4   3   2      902.15      916.81     11.42 o
  -3   3   2     4320.82     4581.87     45.16 o
  -2   3   2     1404.30     1417.62     12.84 o
  -1   3   2     2747.59     2906.32     38.91 o
   0   3   2       10.37        5.93      1.58 o
   1   3   2     6710.54     6527.29     76.82 o
   2   3   2     1454.43     1609.30     13.59 o
   3   3   2      512.92      537.86      5.84 o
   4   3   2        1.51        0.00      1.37 o
   5   3   2      449.63      435.00      5.89 o
   6   3   2        0.86        2.15      1.57 o
   7   3   2       23.32       18.99     17.35 o
  -7   4   2       22.81       22.76      6.85 o
  -6   4   2        0.08        0.17      5.29 o
  -5   4   2      387.02      383.22     12.28 o
  -4   4   2      141.79      128.41      4.52 o
  -3   4   2      495.37      455.16      7.35 o
  -2   4   2      103.96      106.31      1.98 o
  -1   4   2     3753.99     3611.42     48.25 o
   0   4   2      187.73      181.18      2.97 o
   1   4   2      504.82      521.07      8.34 o
   2   4   2      491.22      529.52      5.17 o
   3   4   2     2968.40     2997.25     31.75 o
   4   4   2      138.77      140.50      3.51 o
   5   4   2      246.88      213.63      4.22 o
   6   4   2       30.58       26.66      4.96 o
   7   4   2        3.60       14.68      7.09 o
  -7   5   2       89.11       83.19      8.30 o
  -6   5   2       11.76       19.37      6.13 o
  -5   5   2       66.74       70.28      4.72 o
  -4   5   2      179.54      178.39      4.62 o
  -3   5   2     1942.77     1907.83     25.59 o
  -2   5   2      256.58      219.31      4.57 o
  -1   5   2      166.07      133.20      2.89 o
   0   5   2      363.23      309.06      4.17 o
   1   5   2     2565.59     2634.85     22.04 o
   2   5   2      958.79      989.88     11.46 o
   3   5   2     1180.24     1140.33     13.22 o
   4   5   2      130.71      130.52      3.66 o
   5   5   2      258.95      264.04      9.87 o
   6   5   2       75.98       84.69      8.06 o
   7   5   2        6.17        3.42      6.83 o
  -7   6   2       31.24       24.06     13.44 o
  -6   6   2       68.23       63.77      7.33 o
  -5   6   2       85.13       93.64      7.07 o
  -4   6   2      293.18      296.61      6.62 o
  -3   6   2       14.69       15.35      2.75 o
  -2   6   2      206.82      202.58      6.68 o
  -1   6   2      606.55      571.53      8.19 o
   0   6   2     2905.07     2936.09     29.38 o
   1   6   2      599.65      607.29      8.56 o
   2   6   2      232.15      239.33      4.42 o
   3   6   2      214.29      196.01      4.28 o
   4   6   2      113.59      118.12      3.68 o
   5   6   2       10.66        1.24      4.63 o
   6   6   2        0.87        0.97      5.35 o
   7   6   2        7.06       15.21      7.81 o
  -7   7   2        1.16       15.93      7.81 o
  -6   7   2       50.02       53.84     14.80 o
  -5   7   2        0.20        5.54      6.13 o
  -4   7   2      113.71      110.18      5.18 o
  -3   7   2      653.65      628.75     12.43 o
  -2   7   2      798.02      756.59     11.80 o
  -1   7   2       59.14       73.49      3.36 o
   0   7   2      422.15      435.82      5.95 o
   1   7   2       55.06       53.57      2.75 o
   2   7   2     1161.74     1125.19     13.33 o
   3   7   2        0.33        0.00      2.20 o
   4   7   2       54.81       56.74      3.24 o
   5   7   2       22.67       23.38      5.42 o
   6   7   2      143.93      156.41      9.52 o
  -6   8   2       54.06       42.86     11.91 o
  -5   8   2       31.04       52.05     10.89 o
  -4   8   2      341.96      371.82     17.69 o
  -3   8   2        2.70        6.34      3.39 o
  -2   8   2      166.92      166.39      6.05 o
  -1   8   2        9.01       13.24      5.35 o
   0   8   2     1580.07     1584.81     30.31 o
   1   8   2        2.10        0.00      2.28 o
   2   8   2      151.52      157.77      4.64 o
   3   8   2        3.92        3.81      2.61 o
   4   8   2      345.18      340.10     12.97 o
   5   8   2       24.00       20.10      5.49 o
   6   8   2       20.50       28.31      7.99 o
  -6   9   2       30.65       32.32     11.91 o
  -5   9   2        6.13       17.69     11.23 o
  -4   9   2       28.72       28.24      9.53 o
  -3   9   2       19.82       14.89      4.17 o
  -2   9   2       46.19       50.91      5.02 o
  -1   9   2       71.73       75.53      6.25 o
   0   9   2      337.57      340.50     11.42 o
   1   9   2      236.63      250.06     10.34 o
   2   9   2       79.36       74.68      3.95 o
   3   9   2        9.92        5.20      3.18 o
   4   9   2       24.77       31.50      6.93 o
   5   9   2       17.97       23.86      6.08 o
  -5  10   2       28.45       34.02     12.93 o
  -4  10   2        4.87       16.67     10.55 o
  -3  10   2       22.98       19.05     10.21 o
  -2  10   2        4.68       14.63      9.53 o
  -1  10   2      248.09      271.78     16.67 o
   0  10   2       95.23      102.70      7.70 o
   1  10   2      119.34      139.96      8.30 o
   2  10   2       26.20       30.49      6.74 o
   3  10   2       22.19       15.21      6.68 o
   4  10   2       13.40       23.94      7.82 o
   5  10   2       25.06        8.84     11.91 o
  -4  11   2        2.23       18.03     12.25 o
  -3  11   2      155.05      128.93     13.95 o
  -2  11   2       15.93       22.11     10.89 o
  -1  11   2       25.28       29.94      9.87 o
   0  11   2        0.13        2.69      7.65 o
   1  11   2      295.54      319.15     12.50 o
   2  11   2        0.58        6.62      6.72 o
   3  11   2        0.54        3.74     10.89 o
   4  11   2        0.11        0.00     11.23 o
  -3  12   2        0.07        0.68     11.23 o
  -2  12   2        5.64       10.21     10.55 o
  -1  12   2       87.02       63.61     12.59 o
   0  12   2       15.22        3.48      7.81 o
   1  12   2       24.86       23.67     10.72 o
   2  12   2       26.05       23.13     11.57 o
   3  12   2       41.12       45.58     12.59 o
  -1  13   2        0.41        0.00     10.55 o
   0  13   2        0.15        0.00     10.89 o
   1  13   2       73.34       73.97      9.59 o
  -5   0   3      964.76      972.09     16.87 o
  -3   0   3        7.18        7.85      0.83 o
  -1   0   3     3542.91     3662.79    124.51 o
   1   0   3       89.82       75.52      1.99 o
   3   0   3     4016.76     3927.63     42.48 o
   5   0   3        7.04        6.65      1.31 o
   7   0   3       53.22       64.73      5.95 o
  -7   1   3      130.55      146.62     12.93 o
  -6   1   3       38.49       50.01      8.50 o
  -5   1   3       14.84       19.77      1.08 o
  -4   1   3      232.71      238.28      2.70 o
  -3   1   3     2182.59     2096.88     20.87 o
  -2   1   3     1079.94     1109.48      9.88 o
  -1   1   3      114.79      119.25      2.46 o
   1   1   3     8783.53     8702.04     87.29 o
   2   1   3     4257.83     4439.98     36.65 o
   3   1   3        4.69        4.82      0.70 o
   4   1   3        1.36        1.59      0.86 o
   5   1   3     1344.33     1393.39     12.83 o
   6   1   3       91.82       91.09      3.82 o
   7   1   3        6.71        4.26      4.53 o
  -8   2   3        9.60        0.00     10.55 o
  -7   2   3       24.25       18.03     10.21 o
  -6   2   3       48.49       52.13     10.38 o
  -5   2   3      221.58      205.69      5.45 o
  -4   2   3      762.64      758.23      7.20 o
  -3   2   3      137.14      162.38      2.16 o
  -2   2   3       60.90       41.31      1.22 o
  -1   2   3    35057.00    32207.23    432.74 o
   1   2   3      520.73      536.77      7.00 o
   2   2   3      136.08      113.29      2.12 o
   3   2   3     1875.86     1820.82     18.04 o
   4   2   3      946.36      957.85      8.62 o
   5   2   3      485.20      459.40      5.24 o
   6   2   3       50.91       58.50      2.32 o
   7   2   3       11.93       12.77      5.30 o
   8   2   3        1.02        7.82     10.55 o
  -8   3   3       19.64       17.69     11.91 o
  -7   3   3       29.21       28.92     10.89 o
  -6   3   3      241.61      233.24      5.11 o
  -5   3   3        5.32        4.29      1.95 o
  -4   3   3     1578.23     1531.92     20.60 o
  -3   3   3      109.26      102.80      2.13 o
  -2   3   3     2552.46     2687.84     26.98 o
  -1   3   3        9.55        7.92      0.94 o
   0   3   3      783.38      803.18     11.56 o
   1   3   3      152.09      133.96      3.12 o
   2   3   3      497.66      413.30      4.09 o
   3   3   3        4.43        3.07      1.00 o
   4   3   3      188.66      193.24      5.72 o
   5   3   3       20.13       23.22      2.10 o
   6   3   3       26.31       28.45      3.73 o
   7   3   3        0.67        7.53      5.48 o
  -7   4   3        0.20        3.06      9.87 o
  -6   4   3      190.98      187.96     21.77 o
  -5   4   3       11.25       13.21      2.29 o
  -4   4   3     1056.41     1014.86     16.69 o
  -3   4   3       71.81       68.32      2.75 o
  -2   4   3     2279.36     2302.70     23.46 o
  -1   4   3       58.83       76.18      1.92 o
   0   4   3     3878.24     3879.18     41.56 o
   1   4   3       59.48       46.15      1.66 o
   2   4   3     1485.59     1387.17     12.00 o
   3   4   3       36.93       35.74      1.99 o
   4   4   3     1213.21     1227.37     14.26 o
   5   4   3      211.04      198.63      4.14 o
   6   4   3       36.06       41.62      6.72 o
   7   4   3        3.43        4.64      5.62 o
  -7   5   3        4.59        0.00      5.70 o
  -6   5   3      179.62      205.45     24.32 o
  -5   5   3        9.44        6.64      2.52 o
  -4   5   3       40.93       40.01      2.77 o
  -3   5   3      710.93      655.81     10.07 o
  -2   5   3     2595.49     2607.95     40.04 o
  -1   5   3        0.36        0.92      1.32 o
   0   5   3      979.17      886.83      8.95 o
   1   5   3      849.74      840.31      8.14 o
   2   5   3      343.97      321.21      4.88 o
   3   5   3        9.20       10.95      1.85 o
   4   5   3      151.35      161.06      4.09 o
   5   5   3        1.57        3.01      2.28 o
   6   5   3       92.37       92.61      6.41 o
   7   5   3        6.57        6.89      6.08 o
  -7   6   3        4.11        0.00      6.07 o
  -6   6   3       98.00      102.48     21.26 o
  -5   6   3      229.75      213.58      9.24 o
  -4   6   3       29.08       32.10      2.92 o
  -3   6   3       64.83       55.54      3.47 o
  -2   6   3      745.66      731.19     11.09 o
  -1   6   3     1261.20     1231.81     17.08 o
   0   6   3      194.49      175.59      2.99 o
   1   6   3        0.55        0.46      1.56 o
   2   6   3       74.65       62.39      2.50 o
   3   6   3     1345.13     1317.32     15.30 o
   4   6   3        7.80        6.36      2.30 o
   5   6   3       13.81        4.42      4.68 o
   6   6   3        3.63        3.12      5.53 o
   7   6   3       13.89       20.29      7.89 o
  -7   7   3       23.34       22.68      8.06 o
  -6   7   3       17.25       19.39     10.21 o
  -5   7   3        5.84        5.10      8.50 o
  -4   7   3        3.61        1.59      3.10 o
  -3   7   3     2028.96     1912.69     30.85 o
  -2   7   3       28.45       27.55      6.33 o
  -1   7   3        1.50        2.93      2.28 o
   0   7   3      102.51       99.64      3.52 o
   1   7   3     2638.28     2600.51     31.04 o
   2   7   3      263.18      267.55      5.15 o
   3   7   3      300.87      290.69      5.43 o
   4   7   3       12.19       13.21      2.73 o
   5   7   3       84.50       75.62      6.27 o
   6   7   3        2.85        2.85      5.87 o
  -6   8   3        9.04       12.25      9.87 o
  -5   8   3      250.09      294.26     19.39 o
  -4   8   3       14.29       26.53      9.18 o
  -3   8   3       70.13       63.74      4.63 o
  -2   8   3        0.23        0.22      3.15 o
  -1   8   3      936.49      947.40     14.52 o
   0   8   3        1.80        3.98      4.20 o
   1   8   3      114.86      122.19      4.45 o
   2   8   3       69.37       62.30      3.36 o
   3   8   3      347.05      347.74      6.35 o
   4   8   3       37.40       40.56      5.74 o
   5   8   3        1.81        1.60      5.47 o
   6   8   3       15.79       11.15      6.19 o
  -6   9   3        0.41        0.00      7.48 o
  -5   9   3       15.93        0.00     10.89 o
  -4   9   3       67.46       65.65     11.91 o
  -3   9   3      162.13      160.41      7.65 o
  -2   9   3       25.07       30.71      5.43 o
  -1   9   3        0.09        0.71     13.61 o
   0   9   3      151.83      151.08      7.70 o
   1   9   3      681.41      723.79     16.83 o
   2   9   3      304.48      309.25      6.85 o
   3   9   3        5.36        5.01      3.28 o
   4   9   3       12.39       14.45      5.36 o
   5   9   3       73.93       70.78     10.59 o
  -5  10   3        6.55        0.00     11.91 o
  -4  10   3       55.85       54.09     12.25 o
  -3  10   3       59.53       50.01     11.23 o
  -2  10   3      112.68       90.83     10.89 o
  -1  10   3       51.97       54.43      9.53 o
   0  10   3       60.08       66.25     10.21 o
   1  10   3        3.57        2.99      5.96 o
   2  10   3       70.09       75.03      7.99 o
   3  10   3      106.37      107.96     10.05 o
   4  10   3       24.85       15.04      8.16 o
   5  10   3        3.80        7.48      7.75 o
  -4  11   3       18.46       14.63     12.25 o
  -3  11   3       11.48        0.68     10.89 o
  -2  11   3      133.03      126.55     13.61 o
  -1  11   3        2.24        2.04      9.18 o
   0  11   3       16.03       21.16      7.20 o
   1  11   3       23.85       26.02      7.22 o
   2  11   3      257.70      247.63     12.02 o
   3  11   3       19.33       22.79     11.23 o
   4  11   3       33.82       44.94      8.38 o
  -3  12   3       15.62        5.44     12.25 o
  -2  12   3       39.88       26.19     11.91 o
  -1  12   3        4.55       10.55     10.21 o
   0  12   3       45.44       57.83     12.59 o
   1  12   3        9.63        3.09      7.69 o
   2  12   3       20.49       22.55      8.41 o
   3  12   3        4.34        5.10     11.91 o
  -1  13   3        6.68        2.72     12.25 o
   0  13   3        2.02        0.00     11.23 o
   1  13   3        9.46        3.78      8.62 o
  -6   0   4     1120.75     1113.41     34.36 o
  -4   0   4     1768.67     1694.46     21.67 o
  -2   0   4     3398.66     3432.53     58.38 o
   2   0   4     2122.16     2301.65     21.51 o
   4   0   4       30.88       36.45      1.68 o
   6   0   4      145.29      155.40      9.01 o
  -7   1   4       61.29       74.50     10.89 o
  -6   1   4       28.13       27.89      7.82 o
  -5   1   4       18.11       20.91      1.48 o
  -4   1   4     2647.44     2790.77     23.02 o
  -3   1   4     1463.31     1455.23     13.84 o
  -2   1   4     3232.10     3106.84     29.06 o
  -1   1   4      963.44      993.64     12.17 o
   1   1   4     2601.68     2555.91     23.99 o
   2   1   4     4612.63     4900.57     35.25 o
   3   1   4       20.13       23.01      0.89 o
   4   1   4      244.97      245.24      2.86 o
   5   1   4      255.93      263.47      4.17 o
   6   1   4      242.68      242.72      4.79 o
   7   1   4        1.91        6.73      5.40 o
  -8   2   4       14.12       13.27     11.91 o
  -7   2   4        3.53       11.91      9.87 o
  -6   2   4      244.92      236.03      5.17 o
  -5   2   4      411.64      387.78      6.81 o
  -4   2   4      212.63      210.01      3.03 o
  -3   2   4      187.05      224.80      2.56 o
  -2   2   4     3215.02     3577.52     33.52 o
  -1   2   4      127.74      119.75      2.31 o
   0   2   4    10057.16    10494.16    126.66 o
   1   2   4      187.99      197.12      2.69 o
   2   2   4     1112.27     1093.48      9.37 o
   3   2   4      580.87      509.05      4.98 o
   4   2   4      440.35      401.49      4.95 o
   5   2   4       75.49       65.79      2.30 o
   6   2   4        2.03        6.92      2.62 o
   7   2   4       65.91       65.46      4.84 o
  -8   3   4        0.73        3.06     11.23 o
  -7   3   4       33.52       36.74     10.89 o
  -6   3   4       16.70       19.00      3.19 o
  -5   3   4        1.41        0.00      2.01 o
  -4   3   4      136.70      136.80      4.03 o
  -3   3   4     2327.95     2271.37     22.68 o
  -2   3   4      172.98      242.88      3.17 o
  -1   3   4        5.02        3.33      1.29 o
   0   3   4     1223.01     1272.14     15.79 o
   1   3   4     7720.38     7913.15     83.69 o
   2   3   4      400.27      365.00      3.65 o
   3   3   4      300.86      319.90      4.49 o
   4   3   4      178.73      185.58      3.74 o
   5   3   4      172.67      180.95      3.81 o
   6   3   4       63.60       68.93      4.24 o
   7   3   4        8.01       15.91      7.88 o
  -7   4   4       27.40       45.58     11.91 o
  -6   4   4       14.61       13.57      4.51 o
  -5   4   4      708.47      719.39     11.18 o
  -4   4   4       17.30       18.20      2.22 o
  -3   4   4       56.96       67.66      2.70 o
  -2   4   4     2996.88     3208.94     49.40 o
  -1   4   4     7542.88     7779.38     67.62 o
   0   4   4       44.27       39.62      1.52 o
   1   4   4        0.58        2.50      0.83 o
   2   4   4      142.29      144.00      3.02 o
   3   4   4     1530.69     1464.11     15.40 o
   4   4   4      315.32      300.40      5.17 o
   5   4   4        1.27        5.67      2.24 o
   6   4   4       28.03       20.83      3.81 o
   7   4   4       63.94       72.36      8.84 o
  -7   5   4       27.76       26.53     12.25 o
  -6   5   4       41.80       37.60      5.23 o
  -5   5   4      202.55      187.23      5.23 o
  -4   5   4        5.18        5.12      3.74 o
  -3   5   4     1171.97     1091.96     18.19 o
  -2   5   4      379.93      343.54      7.45 o
  -1   5   4      193.97      211.57      3.36 o
   0   5   4       21.53       19.17      1.22 o
   1   5   4     4212.70     4204.39     38.49 o
   2   5   4       50.67       59.52      2.31 o
   3   5   4       54.00       66.31      2.57 o
   4   5   4      363.36      359.68      6.03 o
   5   5   4      605.81      647.74     11.66 o
   6   5   4        0.31        4.51      5.08 o
   7   5   4        3.62        2.46      6.22 o
  -7   6   4        0.66        4.58      6.05 o
  -6   6   4       28.56       28.76      5.43 o
  -5   6   4      169.36      149.34     11.23 o
  -4   6   4      177.24      167.34      5.70 o
  -3   6   4       35.82       26.80      2.99 o
  -2   6   4      625.20      583.75     13.23 o
  -1   6   4      606.10      591.08      7.49 o
   0   6   4      460.79      437.87      5.28 o
   1   6   4      138.24      153.63      3.90 o
   2   6   4      687.35      674.89      8.69 o
   3   6   4      493.90      479.30      7.03 o
   4   6   4      324.03      281.59      5.52 o
   5   6   4       73.95       76.82      5.02 o
   6   6   4        0.60        6.43      5.45 o
   7   6   4       20.40       26.47      7.36 o
  -7   7   4        0.10       13.10     10.72 o
  -6   7   4       14.49       14.16      6.61 o
  -5   7   4       28.97       32.66      9.18 o
  -4   7   4      363.84      357.33     13.66 o
  -3   7   4       37.21       26.12      3.62 o
  -2   7   4     1126.60     1124.91     19.98 o
  -1   7   4      217.63      205.66      4.58 o
   0   7   4     1522.94     1578.88     21.75 o
   1   7   4      161.35      147.60      4.19 o
   2   7   4      912.46      863.65     10.81 o
   3   7   4       37.98       35.09      2.79 o
   4   7   4       81.71       84.36      3.72 o
   5   7   4        0.69        0.29      5.16 o
   6   7   4        3.01        4.17      5.85 o
  -6   8   4       37.12       39.68     10.04 o
  -5   8   4        0.58        1.02      9.87 o
  -4   8   4      116.87      133.35     12.59 o
  -3   8   4        1.20        6.57      4.06 o
  -2   8   4      721.05      694.07     19.44 o
  -1   8   4        7.93        0.00      3.23 o
   0   8   4      681.05      690.50     20.07 o
   1   8   4       53.00       51.42      3.14 o
   2   8   4      133.25      140.97      4.16 o
   3   8   4       10.73        7.73      2.68 o
   4   8   4      143.65      143.60      6.04 o
   5   8   4        5.29        0.00      5.69 o
   6   8   4       14.98       17.94      6.44 o
  -6   9   4       29.24       30.50      8.33 o
  -5   9   4        0.07        0.34      6.53 o
  -4   9   4      221.43      212.28     10.31 o
  -3   9   4      116.79      114.60      5.18 o
  -2   9   4      161.45      164.72      9.87 o
  -1   9   4       19.68       16.33      7.48 o
   0   9   4       23.03       32.50      5.76 o
   1   9   4      243.37      247.01     14.80 o
   2   9   4       42.19       39.92      3.57 o
   3   9   4       13.56        9.87      4.08 o
   4   9   4        8.39       12.00      4.88 o
   5   9   4       10.28       21.07      6.32 o
  -5  10   4       27.34       28.89      9.18 o
  -4  10   4        0.70        4.66      6.95 o
  -3  10   4        7.59       13.27     10.21 o
  -2  10   4      244.98      223.16     14.97 o
  -1  10   4      555.02      544.29     22.11 o
   0  10   4       50.40       52.61      7.48 o
   1  10   4      118.09      123.35      8.30 o
   2  10   4       88.84       95.66     17.52 o
   3  10   4      336.48      339.41     10.39 o
   4  10   4       61.07       49.02      8.17 o
   5  10   4        0.27        0.00      8.17 o
  -4  11   4        6.16        0.68     11.91 o
  -3  11   4      102.80       97.63     13.61 o
  -2  11   4        0.12        2.72      9.53 o
  -1  11   4        2.92       15.65      9.53 o
   0  11   4       51.46       43.54     10.21 o
   1  11   4        5.62        2.79      6.96 o
   2  11   4       14.36       30.36     18.54 o
   3  11   4        3.38        0.00      7.69 o
   4  11   4        0.04        0.00      7.79 o
  -3  12   4        3.02        0.00     12.25 o
  -2  12   4        0.03        1.36     11.57 o
  -1  12   4      110.72      120.42     13.95 o
   0  12   4        4.12        0.00     10.21 o
   1  12   4        2.42        1.96     12.76 o
   2  12   4        0.17        5.92      8.84 o
   3  12   4       36.15       28.58     12.25 o
  -1  13   4        3.23        2.04     12.59 o
   0  13   4       30.02       45.24     12.93 o
   1  13   4       11.57        3.06     12.59 o
  -5   0   5     1685.39     1712.52     33.28 o
  -3   0   5        8.28       32.91      6.55 o
  -1   0   5     9150.03     9008.00    150.66 o
   1   0   5      456.59      526.23      7.90 o
   3   0   5     4098.31     4339.46     45.75 o
   5   0   5      183.73      178.60      4.74 o
   7   0   5       19.77       20.96      7.20 o
  -7   1   5       68.06       77.22     11.23 o
  -6   1   5       41.18       36.85      1.98 o
  -5   1   5      447.85      448.63      7.48 o
  -4   1   5      210.11      219.24      2.90 o
  -3   1   5     5047.86     5292.27     56.94 o
  -2   1   5      474.07      501.80      5.28 o
  -1   1   5      510.72      508.64      6.54 o
   0   1   5     4634.92     4624.70     45.47 o
   1   1   5     7734.46     7708.06     67.63 o
   2   1   5        4.30        7.20      1.01 o
   3   1   5       10.87       20.26      0.98 o
   4   1   5      827.34      838.70      8.22 o
   5   1   5       80.11       74.86      2.50 o
   6   1   5       41.01       37.13      2.14 o
   7   1   5        0.43        9.98      4.14 o
  -8   2   5        1.09        0.68     11.57 o
  -7   2   5        2.83        0.00      9.53 o
  -6   2   5       83.34       85.48      6.71 o
  -5   2   5      134.46      128.71      4.14 o
  -4   2   5      396.03      385.79      5.28 o
  -3   2   5     1183.72     1152.29      9.88 o
  -2   2   5     1524.45     1507.93     14.60 o
  -1   2   5     1808.22     1870.95     21.27 o
   0   2   5      213.02      219.38      3.71 o
   1   2   5     3694.77     3689.84     33.92 o
   2   2   5     3425.35     3537.14     26.62 o
   3   2   5     2151.58     2128.32     17.93 o
   4   2   5        4.12        1.46      1.44 o
   5   2   5       30.68       45.87      3.20 o
   6   2   5        7.73        8.58      3.25 o
   7   2   5       40.15       57.50      6.26 o
  -8   3   5       18.95       12.93     11.57 o
  -7   3   5       43.65       42.86     10.89 o
  -6   3   5       49.74       51.41      3.07 o
  -5   3   5       61.22       56.65      2.64 o
  -4   3   5     1200.86     1141.95     14.31 o
  -3   3   5      910.09      919.23     11.73 o
  -2   3   5      167.60      179.95      2.49 o
  -1   3   5      810.79      863.50      7.77 o
   0   3   5     2583.62     2545.00     24.06 o
   1   3   5      119.36      168.36      3.35 o
   2   3   5     3256.48     3410.46     27.04 o
   3   3   5       16.01       15.62      1.86 o
   4   3   5      532.15      531.47      7.32 o
   5   3   5        1.20        0.00      1.91 o
   6   3   5       45.83       39.20      4.08 o
   7   3   5        0.16        0.00      5.01 o
  -7   4   5        0.01        0.00      9.53 o
  -6   4   5      247.44      224.96     10.00 o
  -5   4   5       23.97       23.46      2.37 o
  -4   4   5        4.65        6.47      1.85 o
  -3   4   5       51.54       67.44      2.77 o
  -2   4   5     9077.74     8778.59     86.09 o
  -1   4   5     5213.35     5810.02     50.75 o
   0   4   5     1029.53     1037.44     11.09 o
   1   4   5       69.88       85.46      1.78 o
   2   4   5     3286.95     3230.26     31.99 o
   3   4   5       34.67       37.56      2.71 o
   4   4   5      473.04      448.55      6.68 o
   5   4   5       30.57       30.45      3.70 o
   6   4   5       78.09       86.58      4.65 o
   7   4   5        6.81       10.19      6.04 o
  -7   5   5       81.05       83.34     13.27 o
  -6   5   5        2.76        6.23      4.64 o
  -5   5   5        0.90        0.00      2.22 o
  -4   5   5     2018.38     2028.76     46.65 o
  -3   5   5       62.29       68.06      3.08 o
  -2   5   5      607.18      640.50      9.99 o
  -1   5   5       24.17       23.48      1.49 o
   0   5   5     3205.46     3326.78     28.93 o
   1   5   5       15.01       17.18      3.67 o
   2   5   5      712.13      757.32      9.30 o
   3   5   5       47.48       42.21      2.24 o
   4   5   5      186.56      192.74      4.53 o
   5   5   5      170.61      163.83      6.11 o
   6   5   5       49.61       39.61      4.42 o
   7   5   5        1.46        3.64      6.07 o
  -7   6   5        2.92       10.55     11.91 o
  -6   6   5       38.37       30.78     13.44 o
  -5   6   5      323.39      321.11     11.57 o
  -4   6   5       82.04       70.40      3.63 o
  -3   6   5       13.68       14.03      2.70 o
  -2   6   5      423.80      392.14      7.27 o
  -1   6   5      907.09      890.98     10.61 o
   0   6   5      198.68      230.09      3.56 o
   1   6   5       59.98       57.46      2.41 o
   2   6   5      639.01      676.63      8.83 o
   3   6   5      242.55      239.92      7.78 o
   4   6   5      296.16      281.94      6.73 o
   5   6   5       14.59       17.83      4.55 o
   6   6   5       10.10        4.70      5.65 o
   7   6   5       15.62       17.69     12.25 o
  -7   7   5       22.11       15.95      8.17 o
  -6   7   5        0.88        0.11      6.72 o
  -5   7   5       49.97       38.29      6.49 o
  -4   7   5       72.57       69.82      4.04 o
  -3   7   5      427.52      444.76      8.53 o
  -2   7   5       40.35       40.77      3.12 o
  -1   7   5      504.22      483.18      7.46 o
   0   7   5      230.96      227.44      7.83 o
   1   7   5     1234.88     1275.65     14.84 o
   2   7   5       54.72       58.16      2.97 o
   3   7   5       24.83       23.34      2.67 o
   4   7   5       35.12       29.11      4.24 o
   5   7   5      162.70      168.40      6.63 o
   6   7   5        0.48        0.00      6.06 o
  -6   8   5        5.13        3.13      7.26 o
  -5   8   5       82.98       86.59      8.28 o
  -4   8   5       41.67       44.31     14.46 o
  -3   8   5       70.71       79.55      4.27 o
  -2   8   5       11.34       10.15      2.95 o
  -1   8   5      878.53      885.15     27.21 o
   0   8   5       42.32       53.29      5.52 o
   1   8   5       49.48       44.75      3.56 o
   2   8   5        1.73        3.33      2.49 o
   3   8   5       57.94       62.43      3.50 o
   4   8   5        2.04        5.00      4.38 o
   5   8   5        0.10        0.00      6.34 o
   6   8   5        0.17        0.00      6.40 o
  -6   9   5        3.47       15.31      7.84 o
  -5   9   5        0.92        0.00      7.17 o
  -4   9   5       41.71       36.79      6.93 o
  -3   9   5      242.20      246.38      7.23 o
  -2   9   5       16.52       17.01      8.16 o
  -1   9   5       16.23       13.27      7.82 o
   0   9   5      270.20      281.33     10.69 o
   1   9   5      375.35      387.78     11.91 o
   2   9   5       34.32       31.92      4.18 o
   3   9   5       66.60       69.25      4.96 o
   4   9   5       16.59       14.38      4.86 o
   5   9   5       20.81       30.43      6.41 o
  -5  10   5       13.71       18.13      7.76 o
  -4  10   5       43.27       55.36      7.93 o
  -3  10   5       19.11       33.34     10.21 o
  -2  10   5      115.29      109.88     11.57 o
  -1  10   5      138.26      130.63     11.57 o
   0  10   5      173.00      166.01     12.59 o
   1  10   5        2.41        2.19      7.14 o
   2  10   5       90.99       93.21      8.30 o
   3  10   5       27.95       30.42      5.93 o
   4  10   5       38.72       44.31      7.70 o
   5  10   5        2.30        2.04     11.57 o
  -4  11   5       19.80       28.58     12.93 o
  -3  11   5        0.03        3.74     11.57 o
  -2  11   5       42.50       39.12     10.89 o
  -1  11   5       14.21       15.99      9.87 o
   0  11   5      255.49      270.44     15.99 o
   1  11   5        1.90        3.23      7.31 o
   2  11   5        7.56        0.00     11.74 o
   3  11   5        0.14        1.95     15.99 o
   4  11   5       43.76       48.05     13.10 o
  -3  12   5        6.93        0.00     11.91 o
  -2  12   5       61.41       58.85     13.27 o
  -1  12   5        6.75        0.00     11.57 o
   0  12   5       40.75       40.82     12.25 o
   1  12   5        0.10        0.00      7.65 o
   2  12   5       19.35       25.63      8.38 o
   0  13   5       65.92       51.03     13.27 o
  -6   0   6      137.49      147.98      5.61 o
  -4   0   6        7.72        5.39      2.10 o
  -2   0   6     5822.82     5725.17     70.02 o
   0   0   6     1492.71     1448.48     22.78 o
   2   0   6     2533.25     2244.47     24.42 o
   4   0   6     1413.09     1300.12     16.38 o
   6   0   6      184.07      187.73      9.24 o
  -7   1   6        5.18        3.40      9.53 o
  -6   1   6       29.49       30.50      2.22 o
  -5   1   6      509.31      532.73      8.66 o
  -4   1   6     1382.63     1370.49     16.88 o
  -3   1   6     1069.38     1146.21     13.12 o
  -2   1   6       24.55       17.69      1.37 o
  -1   1   6        3.52        2.50      0.49 o
   0   1   6     7278.42     7136.59     56.21 o
   1   1   6       12.86       14.68      0.78 o
   2   1   6        3.85        5.00      0.69 o
   3   1   6       11.76       10.02      1.18 o
   4   1   6     1078.84     1090.82     10.38 o
   5   1   6       32.58       36.32      2.24 o
   6   1   6        0.70        2.43      3.50 o
   7   1   6       21.41       34.63      4.68 o
  -8   2   6        7.38        3.40     12.25 o
  -7   2   6      106.20      119.40     13.27 o
  -6   2   6      191.48      205.99      6.29 o
  -5   2   6      343.12      329.93      9.08 o
  -4   2   6       26.34       31.90      1.99 o
  -3   2   6     1014.71     1086.82     10.78 o
  -2   2   6     5012.74     5273.35     49.26 o
  -1   2   6     1640.50     1576.91     21.28 o
   0   2   6       19.60       22.75      0.91 o
   1   2   6      787.92      819.56      7.27 o
   2   2   6     1579.98     1544.36     12.06 o
   3   2   6     1485.83     1503.39     14.51 o
   4   2   6      202.68      193.59      3.40 o
   5   2   6      198.41      197.25      4.12 o
   6   2   6       48.12       55.00      3.88 o
   7   2   6       36.55       47.49      4.90 o
  -8   3   6        2.94        0.00     12.25 o
  -7   3   6      100.52       95.25     12.93 o
  -6   3   6        8.11       11.91      8.50 o
  -5   3   6       55.23       67.11      3.56 o
  -4   3   6        5.00        3.87      1.65 o
  -3   3   6     2385.12     2145.29     25.67 o
  -2   3   6       10.16       10.17      0.95 o
  -1   3   6     2223.77     2203.99     18.81 o
   0   3   6       80.46       68.70      1.70 o
   1   3   6     3320.34     3229.92     36.75 o
   2   3   6      316.39      367.04      4.22 o
   3   3   6      135.19      132.64      2.87 o
   4   3   6      606.48      584.24      7.31 o
   5   3   6      266.30      256.05      4.38 o
   6   3   6        1.22        2.84      3.82 o
   7   3   6        6.94       10.09      5.97 o
  -7   4   6       78.08      105.46     13.95 o
  -6   4   6        0.04        0.00      8.84 o
  -5   4   6      275.80      267.86      5.33 o
  -4   4   6       10.82       13.49      2.20 o
  -3   4   6     1094.05     1111.72     14.13 o
  -2   4   6      940.05      980.27     12.45 o
  -1   4   6     8006.92     7777.11     72.13 o
   0   4   6       20.96       30.00      1.32 o
   1   4   6      467.07      424.99      4.06 o
   2   4   6        6.57       11.39      1.52 o
   3   4   6     1208.78     1165.72     12.72 o
   4   4   6       16.05       19.74      2.53 o
   5   4   6        2.84        0.00      2.80 o
   6   4   6        7.11       11.78      4.00 o
   7   4   6        0.98        6.68      6.02 o
  -7   5   6       23.77       30.62     11.57 o
  -6   5   6       46.99       52.98      6.83 o
  -5   5   6      236.94      212.35      5.70 o
  -4   5   6      795.27      752.67     12.07 o
  -3   5   6     1139.16     1172.20     17.03 o
  -2   5   6      159.44      161.90      3.57 o
  -1   5   6     1052.59     1029.73     11.27 o
   0   5   6      921.83      951.25      9.06 o
   1   5   6     1455.15     1343.49     15.06 o
   2   5   6        3.00        0.68      2.14 o
   3   5   6      173.62      180.88      4.23 o
   4   5   6       64.27       64.06      3.04 o
   5   5   6       83.78       92.10     10.26 o
   6   5   6        1.35        0.26      4.01 o
   7   5   6        6.54       15.38      6.81 o
  -7   6   6        9.27       17.69     12.25 o
  -6   6   6       86.17       95.85     11.74 o
  -5   6   6      136.28      144.83      8.41 o
  -4   6   6      119.53      120.33      4.50 o
  -3   6   6       81.87       82.46      3.63 o
  -2   6   6      720.52      699.66     11.22 o
  -1   6   6      822.06      850.80     11.38 o
   0   6   6      507.31      538.62      6.30 o
   1   6   6       12.99       12.73      2.40 o
   2   6   6      592.07      564.85      7.77 o
   3   6   6      344.27      346.28      6.03 o
   4   6   6       27.30       29.45      3.63 o
   5   6   6       17.41       11.60      4.32 o
   6   6   6       50.35       49.21      4.84 o
  -7   7   6        6.14        0.00     11.23 o
  -6   7   6        9.62       15.82      7.33 o
  -5   7   6       13.93       19.84      6.20 o
  -4   7   6      385.37      374.94      8.03 o
  -3   7   6      109.17      106.06      4.37 o
  -2   7   6        1.25        2.75      2.47 o
  -1   7   6        2.96        4.30      2.85 o
   0   7   6     2426.23     2403.53     36.10 o
   1   7   6        4.46        7.04      2.04 o
   2   7   6       22.44       18.04      2.44 o
   3   7   6       18.68       14.77      2.71 o
   4   7   6      180.69      185.29      6.38 o
   5   7   6       11.61       10.09      4.62 o
   6   7   6       14.69       11.58      6.07 o
  -6   8   6       53.94       34.49      8.17 o
  -5   8   6       35.06       29.22      7.20 o
  -4   8   6       16.99       17.17      6.10 o
  -3   8   6       38.29       40.71      3.74 o
  -2   8   6      677.00      683.56     11.64 o
  -1   8   6        6.52        5.78      6.46 o
   0   8   6       95.91       93.55     10.55 o
   1   8   6        0.05        0.00      3.44 o
   2   8   6     1233.89     1221.31     14.83 o
   3   8   6       46.47       43.46      3.30 o
   4   8   6        0.50        0.48      4.41 o
   5   8   6        1.08        0.88      5.60 o
   6   8   6       33.34       32.71      7.02 o
  -6   9   6        2.93       19.35      8.48 o
  -5   9   6        7.98       14.34      7.41 o
  -4   9   6      134.42      147.18      9.24 o
  -3   9   6      175.03      159.31      6.19 o
  -2   9   6        0.08        0.00      8.16 o
  -1   9   6        2.18        0.00      7.48 o
   0   9   6      202.45      210.30      9.38 o
   1   9   6      271.29      247.28      9.98 o
   2   9   6      245.53      241.41      8.30 o
   3   9   6        4.66        8.61      4.37 o
   4   9   6       60.74       67.58      8.30 o
   5   9   6        0.50        1.57      6.05 o
  -5  10   6       41.91       44.70      8.72 o
  -4  10   6        1.25        8.32      6.93 o
  -3  10   6       12.43       21.77     10.89 o
  -2  10   6       87.89       68.72     10.55 o
  -1  10   6      105.48      108.18     12.25 o
   0  10   6        2.79       12.59      8.84 o
   1  10   6       26.05       28.38      6.83 o
   2  10   6       26.38       21.73      5.42 o
   3  10   6        2.17        3.20      5.61 o
   4  10   6        2.14        0.00      5.35 o
  -4  11   6        0.29        2.72     12.25 o
  -3  11   6       48.32       44.22     11.91 o
  -2  11   6        4.06        0.00     10.89 o
  -1  11   6       12.99        8.50      9.87 o
   0  11   6       13.49       12.59      9.87 o
   1  11   6      165.90      165.81     12.25 o
   2  11   6       11.56       11.47      7.33 o
   3  11   6        9.30        9.33      7.93 o
  -3  12   6       39.81       46.60     13.27 o
  -2  12   6       36.58       17.01     11.91 o
  -1  12   6       29.75       52.05     12.59 o
   0  12   6        0.72        0.00     10.55 o
   1  12   6       19.33       23.13     12.25 o
   2  12   6        5.60        6.66      8.28 o
  -5   0   7      604.96      585.81     13.46 o
  -3   0   7     3042.90     3245.53     44.63 o
  -1   0   7     5485.63     5178.59    104.71 o
   1   0   7     3685.45     3746.34     48.66 o
   3   0   7      579.14      511.31      7.42 o
   5   0   7        5.90        1.84      2.38 o
   7   0   7       13.14        5.54      7.26 o
  -7   1   7       11.28       22.79     10.55 o
  -6   1   7       78.95       82.89      5.79 o
  -5   1   7      457.76      467.55      9.92 o
  -4   1   7      278.04      303.93      5.81 o
  -3   1   7      600.35      577.02      7.31 o
  -2   1   7      143.10      144.45      2.38 o
  -1   1   7     5370.54     5479.72     50.25 o
   0   1   7     1890.65     2013.48     18.02 o
   1   1   7     5123.61     5340.79     40.04 o
   2   1   7      195.84      215.35      2.38 o
   3   1   7     1177.65     1194.76     11.08 o
   4   1   7       21.32       21.00      1.73 o
   5   1   7      532.44      513.86      6.92 o
   6   1   7       31.30       35.59      3.93 o
   7   1   7        6.81       10.05      4.41 o
  -8   2   7        0.85        7.48     12.59 o
  -7   2   7      110.06      100.35     12.25 o
  -6   2   7      411.77      411.23     10.93 o
  -5   2   7      104.55      100.90      3.54 o
  -4   2   7       35.22       34.11      2.03 o
  -3   2   7      321.65      285.94      4.72 o
  -2   2   7     7073.86     7645.74     67.16 o
  -1   2   7     1547.92     1751.53     16.08 o
   0   2   7      152.57      168.61      2.18 o
   1   2   7     1118.60     1109.96      9.66 o
   2   2   7     2051.31     2070.77     17.46 o
   3   2   7       10.50       10.89      1.43 o
   4   2   7       38.77       41.07      1.98 o
   5   2   7       31.10       37.15      2.36 o
   6   2   7       34.20       42.29      3.79 o
   7   2   7       13.47       13.89      4.67 o
  -8   3   7       48.34       62.59     14.29 o
  -7   3   7        0.09        2.04     10.89 o
  -6   3   7        0.22        2.38      8.50 o
  -5   3   7      588.99      579.41     11.06 o
  -4   3   7     1204.32     1184.70     15.15 o
  -3   3   7       49.14       45.18      2.07 o
  -2   3   7       19.90       14.62      1.52 o
  -1   3   7     1463.75     1639.27     16.91 o
   0   3   7     5108.74     5262.31     49.06 o
   1   3   7     1847.51     1932.10     14.31 o
   2   3   7      120.70      134.81      2.72 o
   3   3   7       41.38       39.35      2.08 o
   4   3   7     1190.09     1151.27     12.54 o
   5   3   7      186.64      178.16      3.61 o
   6   3   7       22.39       18.39      4.12 o
   7   3   7        7.82        7.18      4.56 o
  -7   4   7        1.64        0.00      9.87 o
  -6   4   7      279.30      309.90     18.03 o
  -5   4   7        1.26        0.00      2.32 o
  -4   4   7       17.33       19.73      2.44 o
  -3   4   7        6.68        8.32      1.76 o
  -2   4   7     1015.90     1024.91     13.12 o
  -1   4   7      606.45      640.38      6.93 o
   0   4   7       60.84       56.40      2.09 o
   1   4   7      183.44      177.91      2.66 o
   2   4   7     1082.04     1002.38     11.01 o
   3   4   7       74.91       75.03      3.02 o
   4   4   7       34.63       37.46      2.60 o
   5   4   7       30.64       26.68      4.37 o
   6   4   7      125.20      152.18      5.80 o
   7   4   7        0.81        0.00      4.61 o
  -7   5   7        2.54        0.00     11.23 o
  -6   5   7        2.35        3.40      8.84 o
  -5   5   7        7.85        4.91      2.75 o
  -4   5   7      382.23      378.89      9.65 o
  -3   5   7      831.98      845.32     12.91 o
  -2   5   7        0.67        1.84      1.70 o
  -1   5   7       51.50       58.04      3.83 o
   0   5   7     2203.53     2220.79     18.90 o
   1   5   7     1214.77     1222.68     13.05 o
   2   5   7       17.93       20.37      1.93 o
   3   5   7       36.53       31.47      2.40 o
   4   5   7      131.90      150.21      4.23 o
   5   5   7        6.73        8.42      4.37 o
   6   5   7        0.07        1.07      4.13 o
   7   5   7       10.67       14.82      8.38 o
  -7   6   7       26.59       32.32     11.91 o
  -6   6   7       36.96       32.22      7.20 o
  -5   6   7       74.47       71.87      6.85 o
  -4   6   7        7.38       11.25      2.78 o
  -3   6   7     1335.46     1291.24     31.08 o
  -2   6   7      216.46      214.13      5.36 o
  -1   6   7      830.31      877.21     11.78 o
   0   6   7        0.34        1.59      1.40 o
   1   6   7      107.55      114.39      3.69 o
   2   6   7      223.05      213.42      4.27 o
   3   6   7      617.03      597.32      8.44 o
   4   6   7        0.66        0.30      2.51 o
   5   6   7       67.79       69.97      5.31 o
   6   6   7       17.09       19.69      4.73 o
  -6   7   7        0.46        2.21      6.72 o
  -5   7   7      219.85      218.10     10.46 o
  -4   7   7       67.51       63.78      4.47 o
  -3   7   7      370.83      366.28      7.78 o
  -2   7   7        9.76       13.45      3.39 o
  -1   7   7      334.41      335.82      8.48 o
   0   7   7      116.75      125.53      5.03 o
   1   7   7      416.80      429.12      6.57 o
   2   7   7       28.30       31.26      4.10 o
   3   7   7      143.41      153.47      4.50 o
   4   7   7        2.26        2.84      4.10 o
   5   7   7       32.15       35.12      5.14 o
   6   7   7        0.03        1.16      5.43 o
  -6   8   7        0.22        0.00      7.26 o
  -5   8   7       54.45       56.48      7.81 o
  -4   8   7        8.91        9.48      7.48 o
  -3   8   7      337.31      333.63      9.08 o
  -2   8   7       17.74       15.42      3.17 o
  -1   8   7      499.73      511.63     18.71 o
   0   8   7       29.30       34.02      7.82 o
   1   8   7      772.39      793.42     18.41 o
   2   8   7       99.58       98.63      3.77 o
   3   8   7      707.17      677.99      9.80 o
   4   8   7       11.51       12.37      4.54 o
   5   8   7        6.54        3.27      5.31 o
  -5   9   7       53.88       52.18      9.87 o
  -4   9   7       94.15       99.02      8.52 o
  -3   9   7       93.12      102.31      5.08 o
  -2   9   7       25.89       26.19      9.53 o
  -1   9   7      513.92      522.86     20.07 o
   0   9   7        9.48       12.59      8.50 o
   1   9   7       79.26       94.65      5.61 o
   2   9   7       16.07       15.05      4.01 o
   3   9   7       35.50       47.39      4.86 o
   4   9   7       28.66       23.73      5.22 o
   5   9   7        7.11        6.98      5.43 o
  -5  10   7        0.03        4.61      7.84 o
  -4  10   7        4.02       15.85      6.93 o
  -3  10   7       67.57       75.52     12.59 o
  -2  10   7      185.01      207.17     14.97 o
  -1  10   7       75.02       71.78     10.89 o
   0  10   7       13.62       24.15     10.21 o
   1  10   7        8.20       23.99      6.83 o
   2  10   7       43.49       49.02      7.29 o
   3  10   7       23.17       16.47      5.94 o
   4  10   7        1.44        0.00      5.30 o
  -4  11   7       85.84       90.49     13.95 o
  -3  11   7        1.10        3.06     11.57 o
  -2  11   7        2.68       12.93     10.21 o
  -1  11   7        0.51        0.00     10.89 o
   0  11   7      141.17      152.40     13.27 o
   1  11   7        0.04        0.00     10.21 o
   2  11   7        0.06        8.72      7.82 o
   3  11   7        0.03        7.07      6.26 o
  -2  12   7       78.53       70.42     13.61 o
  -1  12   7       31.16       14.97     11.23 o
   0  12   7        2.31        0.00     11.23 o
   1  12   7        0.03        0.00     11.57 o
   2  12   7       93.94      103.13     14.63 o
  -6   0   8      143.57      152.57     24.66 o
  -4   0   8      464.67      481.43     11.38 o
  -2   0   8     4427.60     4186.28     65.32 o
   0   0   8     1929.76     1989.56     31.36 o
   2   0   8     7840.15     7806.27    114.88 o
   4   0   8      381.54      396.72     11.80 o
   6   0   8      136.80      147.01      8.42 o
  -7   1   8       21.51        5.10     10.21 o
  -6   1   8       65.41       67.28      9.18 o
  -5   1   8      320.25      315.40      7.91 o
  -4   1   8     2433.99     2381.86     32.49 o
  -3   1   8       17.35       18.19      1.88 o
  -2   1   8        5.42        5.60      0.96 o
  -1   1   8      168.23      204.10      2.62 o
   0   1   8     2257.20     2144.90     20.33 o
   1   1   8     1615.65     1654.89     23.29 o
   2   1   8       96.48      113.20      2.45 o
   3   1   8       25.83       21.77      1.52 o
   4   1   8      171.83      166.41      3.41 o
   5   1   8        1.83        3.93      1.99 o
   6   1   8        2.58        3.38      4.32 o
   7   1   8        0.11        1.17      5.33 o
  -8   2   8        1.35        0.00     11.91 o
  -7   2   8        5.61       10.21      9.87 o
  -6   2   8      229.13      243.91     16.33 o
  -5   2   8       16.73       18.71      2.40 o
  -4   2   8       65.92       80.80      5.94 o
  -3   2   8      873.84      808.27     10.59 o
  -2   2   8      556.60      441.30      5.01 o
  -1   2   8     1474.02     1506.53     13.88 o
   0   2   8       23.05       32.07      1.56 o
   1   2   8     1831.42     1808.16     14.79 o
   2   2   8     1259.73     1268.25     12.42 o
   3   2   8     1139.57     1091.48     10.48 o
   4   2   8       29.76       33.13      2.19 o
   5   2   8      127.52      129.46      3.53 o
   6   2   8       14.07       12.67      3.59 o
   7   2   8        5.91        7.67      4.47 o
  -7   3   8       15.86       19.73     11.23 o
  -6   3   8        3.39        6.80      8.84 o
  -5   3   8      845.19      837.59     15.15 o
  -4   3   8      534.59      546.60      8.10 o
  -3   3   8      643.43      606.27      8.48 o
  -2   3   8      345.01      345.09      5.40 o
  -1   3   8     4889.29     4819.23     47.77 o
   0   3   8     1911.60     1940.24     20.39 o
   1   3   8      632.06      615.71      5.95 o
   2   3   8       62.23       61.27      1.94 o
   3   3   8     1077.35     1104.16     12.12 o
   4   3   8       26.65       27.73      2.11 o
   5   3   8      182.01      155.81      5.05 o
   6   3   8        0.02        7.27      4.09 o
   7   3   8        1.85       10.11      5.62 o
  -7   4   8       52.30       48.65     12.59 o
  -6   4   8       12.00       13.95      8.84 o
  -5   4   8      213.12      201.23      6.14 o
  -4   4   8       52.81       52.10      4.09 o
  -3   4   8     1142.82     1103.56     16.09 o
  -2   4   8        3.22       14.14      2.13 o
  -1   4   8      664.49      693.47      7.53 o
   0   4   8        0.70        0.02      0.99 o
   1   4   8     2041.22     2015.48     19.16 o
   2   4   8       27.39       22.77      1.85 o
   3   4   8      109.65       99.62      3.23 o
   4   4   8      110.46      104.47      5.20 o
   5   4   8      117.63      134.56      5.25 o
   6   4   8        2.99        0.97      4.03 o
   7   4   8       38.04       34.81      6.04 o
  -7   5   8        0.32        0.00     10.55 o
  -6   5   8        9.13        0.00      8.84 o
  -5   5   8      177.59      181.14     10.72 o
  -4   5   8       30.32       30.74      2.94 o
  -3   5   8       16.60       22.70      2.62 o
  -2   5   8      638.03      619.21      8.90 o
  -1   5   8     1180.53     1134.14     14.54 o
   0   5   8     1005.43     1022.42      9.37 o
   1   5   8      296.39      302.29      4.61 o
   2   5   8        6.54        5.55      2.14 o
   3   5   8      503.74      499.31      7.47 o
   4   5   8      200.77      177.65      4.65 o
   5   5   8       10.51       10.30      4.45 o
   6   5   8        2.23        2.01      4.30 o
  -7   6   8       11.93       19.05     11.91 o
  -6   6   8       95.65       74.84     12.25 o
  -5   6   8        5.95       11.40      5.76 o
  -4   6   8        0.77        3.00      2.79 o
  -3   6   8     1135.62     1123.05     18.27 o
  -2   6   8     3272.71     3104.45     41.58 o
  -1   6   8       68.06       72.52      3.18 o
   0   6   8        1.31        2.23      1.83 o
   1   6   8     1378.74     1362.59     14.64 o
   2   6   8      408.99      415.61      6.12 o
   3   6   8       89.20       90.48      4.49 o
   4   6   8       54.80       46.16      4.48 o
   5   6   8       48.22       47.74      4.97 o
   6   6   8        0.92        0.00      4.61 o
  -6   7   8        2.36        9.51     11.40 o
  -5   7   8       18.59       12.25      6.49 o
  -4   7   8      433.51      397.52      8.47 o
  -3   7   8       14.99       12.69      3.10 o
  -2   7   8        4.50        0.00      3.23 o
  -1   7   8       34.30       33.90      5.27 o
   0   7   8      720.87      696.82     15.51 o
   1   7   8      255.34      266.85      5.25 o
   2   7   8       74.90       75.58      3.40 o
   3   7   8       48.28       47.17      3.28 o
   4   7   8       87.46       91.82      5.53 o
   5   7   8        2.68        6.76      4.87 o
   6   7   8        0.06        2.70      5.56 o
  -6   8   8       80.42       73.44      9.02 o
  -5   8   8       18.60       27.92      6.85 o
  -4   8   8        4.34        7.71      5.80 o
  -3   8   8        7.89       13.56      3.42 o
  -2   8   8      389.85      432.92     13.04 o
  -1   8   8       77.72       73.14      9.18 o
   0   8   8        0.62        5.91      4.16 o
   1   8   8       14.34       15.62      3.46 o
   2   8   8      162.17      167.68      4.79 o
   3   8   8       10.34       12.11      4.32 o
   4   8   8       20.86       12.27      4.79 o
   5   8   8        7.32       11.24      5.21 o
  -5   9   8        4.09        0.00      7.09 o
  -4   9   8      111.30      119.25      8.38 o
  -3   9   8       84.04       78.08      7.26 o
  -2   9   8       34.29       27.21      8.84 o
  -1   9   8      104.75       89.13     10.89 o
   0   9   8      475.82      490.88     20.41 o
   1   9   8        1.98        4.56      6.21 o
   2   9   8        0.12        0.00      4.05 o
   3   9   8       21.90       27.28      4.93 o
   4   9   8      110.14      105.28      6.38 o
   5   9   8        9.71        8.28      5.70 o
  -5  10   8        0.52        0.00      8.33 o
  -4  10   8       11.65        8.69      7.27 o
  -3  10   8      105.15      113.96     13.61 o
  -2  10   8       53.90       67.70     11.57 o
  -1  10   8       60.36       87.43     11.91 o
   0  10   8        0.54        8.84      9.87 o
   1  10   8       91.25      103.76     11.91 o
   2  10   8        1.58        0.00      5.83 o
   3  10   8        3.38        6.94      5.03 o
   4  10   8        0.01        0.00      5.70 o
  -4  11   8        4.52        5.10     12.59 o
  -3  11   8        8.69        5.10     11.23 o
  -2  11   8        6.86       15.65     11.23 o
  -1  11   8      152.71      167.03     14.97 o
   0  11   8        0.70        2.04     10.89 o
   1  11   8       86.79       77.56     12.25 o
   2  11   8        6.83        0.85      7.22 o
   3  11   8       25.95       31.90      6.71 o
  -2  12   8        1.15        0.00     12.25 o
  -1  12   8       20.26       25.51     11.57 o
   0  12   8        5.91       15.65     12.25 o
   1  12   8       11.54       23.81     11.57 o
   2  12   8        0.10       11.57     12.59 o
  -7   0   9      202.48      221.46     17.01 o
  -5   0   9        1.79        0.00      3.01 o
  -3   0   9     8526.80     8876.86    164.89 o
  -1   0   9      229.99      234.75      5.55 o
   1   0   9     3623.25     3604.35     42.38 o
   3   0   9     1525.62     1477.15     20.05 o
   5   0   9      223.12      226.40      7.48 o
   7   0   9        4.91        0.34     11.23 o
  -7   1   9        4.95        7.14     10.89 o
  -6   1   9       89.35       97.22      7.93 o
  -5   1   9      381.17      398.58      7.81 o
  -4   1   9      141.73      125.02      3.83 o
  -3   1   9      366.58      367.15      6.73 o
  -2   1   9       19.12       15.62      1.41 o
  -1   1   9     2316.97     2394.78     27.21 o
   0   1   9      609.35      608.18      6.10 o
   1   1   9       86.06      110.80      1.96 o
   2   1   9      152.44      149.34      3.49 o
   3   1   9     1212.39     1162.30     10.97 o
   4   1   9        3.86        6.09      1.80 o
   5   1   9        6.38        5.70      3.17 o
   6   1   9        1.66        2.86      3.85 o
   7   1   9       29.72       30.69      7.13 o
  -7   2   9       44.48       41.50     11.91 o
  -6   2   9       66.57       68.72     10.21 o
  -5   2   9       57.35       54.88      3.54 o
  -4   2   9      566.63      583.88      9.65 o
  -3   2   9      584.28      605.30      8.51 o
  -2   2   9     1400.35     1308.99     16.29 o
  -1   2   9      301.86      281.60      3.30 o
   0   2   9      609.25      607.13      5.88 o
   1   2   9      388.47      357.11      3.88 o
   2   2   9      758.78      729.45      7.39 o
   3   2   9       92.86       94.14      2.43 o
   4   2   9      148.91      130.44      3.40 o
   5   2   9       64.02       78.34      4.28 o
   6   2   9       12.56       13.37      3.88 o
   7   2   9        0.89        0.00      9.19 o
  -7   3   9        0.04        0.00      9.87 o
  -6   3   9       95.87      109.20     11.91 o
  -5   3   9        5.16        3.24      2.69 o
  -4   3   9     1554.22     1578.45     27.35 o
  -3   3   9       28.81       27.26      2.08 o
  -2   3   9      747.40      788.49     10.47 o
  -1   3   9      686.23      671.94      7.84 o
   0   3   9     3506.23     3571.38     33.79 o
   1   3   9       62.09       64.41      1.94 o
   2   3   9      329.37      324.52      4.81 o
   3   3   9      337.68      340.79      5.61 o
   4   3   9      618.76      623.18      7.95 o
   5   3   9        5.53        6.31      3.13 o
   6   3   9       26.63       41.47      5.20 o
   7   3   9        0.19        0.00      5.42 o
  -7   4   9       10.97        5.78     10.89 o
  -6   4   9      178.79      160.57     13.61 o
  -5   4   9       58.01       57.12      3.89 o
  -4   4   9      273.96      263.81      6.83 o
  -3   4   9        9.95        6.11      1.94 o
  -2   4   9     2083.96     2183.99     26.45 o
  -1   4   9      238.71      235.70      3.96 o
   0   4   9       36.88       38.84      1.49 o
   1   4   9        9.52       12.94      1.52 o
   2   4   9     1170.56     1195.22     13.04 o
   3   4   9       45.89       39.92      2.57 o
   4   4   9       58.14       66.02      3.21 o
   5   4   9       10.37        6.78      3.61 o
   6   4   9       23.50       22.29      4.54 o
  -7   5   9        0.30        0.00     11.57 o
  -6   5   9      112.34      107.84     12.59 o
  -5   5   9       97.44      109.54     10.55 o
  -4   5   9      409.92      390.86      9.48 o
  -3   5   9        1.16        0.57      2.41 o
  -2   5   9      397.84      367.95      6.23 o
  -1   5   9     1939.67     2057.95     25.12 o
   0   5   9     1729.06     1708.84     16.80 o
   1   5   9      400.67      408.31      5.65 o
   2   5   9        8.96        5.98      1.95 o
   3   5   9       91.15       89.43      4.08 o
   4   5   9      247.65      232.70      5.46 o
   5   5   9       42.99       41.96      5.03 o
   6   5   9        3.57        0.31      4.42 o
  -7   6   9       15.23       15.65     12.59 o
  -6   6   9        4.98        0.00      9.53 o
  -5   6   9        3.51        4.42      5.53 o
  -4   6   9      217.62      222.08      6.32 o
  -3   6   9      104.72      114.66      4.46 o
  -2   6   9     1534.95     1481.47     21.17 o
  -1   6   9       11.86       11.02      2.24 o
   0   6   9      457.44      453.03     11.42 o
   1   6   9      875.98      863.40     10.20 o
   2   6   9      999.04      961.64     11.96 o
   3   6   9       22.73       23.80      2.82 o
   4   6   9        2.76        7.11      4.11 o
   5   6   9       71.90       78.10      5.65 o
   6   6   9        6.45        5.44      5.52 o
  -6   7   9       24.45       19.39     10.21 o
  -5   7   9      216.99      215.82     10.21 o
  -4   7   9        0.25        1.70      5.23 o
  -3   7   9      144.96      146.50      5.37 o
  -2   7   9      189.34      182.61      5.89 o
  -1   7   9      282.33      294.85      9.69 o
   0   7   9       90.16       97.55      5.96 o
   1   7   9      216.65      200.75      5.15 o
   2   7   9        1.48        1.94      2.59 o
   3   7   9      153.66      157.88      4.65 o
   4   7   9       42.18       46.16      5.09 o
   5   7   9        2.77        0.00      4.96 o
  -6   8   9        3.57        0.92      7.35 o
  -5   8   9        2.77        1.18      6.83 o
  -4   8   9        1.01        2.75      5.80 o
  -3   8   9      219.09      218.88      6.78 o
  -2   8   9        2.12       17.47     19.56 o
  -1   8   9       94.50      106.48      9.87 o
   0   8   9        1.27        4.23      4.41 o
   1   8   9      268.95      270.63      9.77 o
   2   8   9        0.43        1.38      2.83 o
   3   8   9       12.97        8.48      4.13 o
   4   8   9       17.92       19.00      5.04 o
   5   8   9       11.67       16.09      5.60 o
  -5   9   9       69.19       66.65     10.89 o
  -4   9   9       45.88       46.17      7.51 o
  -3   9   9        0.11        0.00      5.62 o
  -2   9   9        0.42        0.00      9.18 o
  -1   9   9      364.75      402.09     19.05 o
   0   9   9      129.45      126.89     11.57 o
   1   9   9        2.50       13.01      8.84 o
   2   9   9       21.89       18.61      4.36 o
   3   9   9       24.82       27.48      4.84 o
   4   9   9       16.40       29.02      5.52 o
  -4  10   9        7.42       13.91      7.03 o
  -3  10   9       28.91       43.20     11.91 o
  -2  10   9      127.65      114.30     13.27 o
  -1  10   9        4.00       11.23     10.55 o
   0  10   9       27.93       18.71      9.87 o
   1  10   9       77.75       86.75     11.57 o
   2  10   9      192.98      190.41      9.98 o
   3  10   9        2.91       13.10      5.31 o
   4  10   9        0.05        0.00      5.65 o
  -3  11   9       10.47       28.24     12.59 o
  -2  11   9       56.21       33.00     11.23 o
  -1  11   9        2.02        0.00     10.21 o
   0  11   9      132.58      129.95     13.95 o
   1  11   9        2.01        0.00     10.21 o
   2  11   9        0.51        9.18     10.89 o
   3  11   9        1.51        5.68      6.36 o
  -2  12   9       48.30       63.61     13.95 o
  -1  12   9        4.70       10.21     11.57 o
   0  12   9        9.98        0.34     11.23 o
   1  12   9        2.10       14.29     12.59 o
  -6   0  10       54.36       70.42     10.89 o
  -4   0  10      332.94      335.98      9.30 o
  -2   0  10     4038.07     4193.11     79.13 o
   0   0  10     2612.06     2582.93     34.29 o
   2   0  10      634.44      622.92      9.70 o
   4   0  10       54.96       62.76      3.60 o
   6   0  10       14.19        5.49      6.48 o
  -7   1  10       10.10       14.63     11.23 o
  -6   1  10      365.13      390.26     13.58 o
  -5   1  10       27.81       25.88      2.80 o
  -4   1  10      301.54      284.77      6.87 o
  -3   1  10       14.48       13.86      2.06 o
  -2   1  10     2308.12     2318.88     31.81 o
  -1   1  10       79.74       75.58      2.16 o
   0   1  10     4786.73     4880.94     41.68 o
   1   1  10      258.84      260.30      3.46 o
   2   1  10      449.92      458.68      5.97 o
   3   1  10      774.61      738.17      8.02 o
   4   1  10      801.07      755.03     10.06 o
   5   1  10       65.79       66.98      4.03 o
   6   1  10        0.44        0.94      4.10 o
   7   1  10        0.05        0.00      8.03 o
  -7   2  10       52.68       90.49     13.95 o
  -6   2  10      156.59      164.31     13.95 o
  -5   2  10        3.89        3.70      2.46 o
  -4   2  10      197.06      186.21      4.91 o
  -3   2  10      963.96      928.29     14.07 o
  -2   2  10      975.48      954.58     12.34 o
  -1   2  10       47.20       44.56      1.39 o
   0   2  10      302.60      271.00      3.32 o
   1   2  10     1558.21     1544.42     14.81 o
   2   2  10      192.42      167.86      3.24 o
   3   2  10      228.80      220.98      4.19 o
   4   2  10       77.96       74.44      3.07 o
   5   2  10       63.82       80.27      4.42 o
   6   2  10       77.82       71.62      5.04 o
   7   2  10       17.96       25.01      7.38 o
  -7   3  10       28.66       30.96     12.59 o
  -6   3  10        8.66        0.00      9.18 o
  -5   3  10      358.43      379.95      8.73 o
  -4   3  10       35.20       34.64      3.88 o
  -3   3  10       23.93       27.17      2.25 o
  -2   3  10      610.88      592.62      8.47 o
  -1   3  10     2798.72     2738.52     27.85 o
   0   3  10        2.08        2.22      1.13 o
   1   3  10       64.53       65.63      2.05 o
   2   3  10      269.14      252.89      4.91 o
   3   3  10      247.30      234.75      4.45 o
   4   3  10      143.56      140.60      5.50 o
   5   3  10        2.94        3.33      3.36 o
   6   3  10        0.98        2.81      4.31 o
  -7   4  10      143.10      152.74     15.99 o
  -6   4  10       24.49       32.32     10.21 o
  -5   4  10       15.64        7.48      7.48 o
  -4   4  10        0.12        1.42      2.39 o
  -3   4  10     2103.58     2040.11     24.99 o
  -2   4  10      220.15      224.16      4.73 o
  -1   4  10      246.54      276.88      5.23 o
   0   4  10      332.73      345.32      4.09 o
   1   4  10     1316.59     1264.46     12.69 o
   2   4  10      368.51      372.69      5.58 o
   3   4  10       97.12       77.73      3.23 o
   4   4  10        1.57        2.88      2.29 o
   5   4  10       30.94       40.75      6.86 o
   6   4  10        0.85        5.46      4.61 o
  -7   5  10        4.23        5.78     11.23 o
  -6   5  10        8.74       11.91     10.21 o
  -5   5  10      461.75      455.16     19.39 o
  -4   5  10      100.11      107.30      4.35 o
  -3   5  10        0.52        0.00      3.60 o
  -2   5  10       82.13       71.87      4.38 o
  -1   5  10     1501.16     1510.42     19.10 o
   0   5  10       17.91       15.72      2.24 o
   1   5  10       85.32       96.79      2.89 o
   2   5  10       56.54       62.32      2.74 o
   3   5  10      117.94      121.85      4.43 o
   4   5  10       12.31       10.99      4.02 o
   5   5  10       18.09        4.05      4.57 o
   6   5  10        7.66       10.83      5.73 o
  -6   6  10       44.23       41.50     11.23 o
  -5   6  10       13.75       15.43      6.63 o
  -4   6  10      173.91      180.20      5.86 o
  -3   6  10      180.99      188.04      5.73 o
  -2   6  10      210.74      230.63      6.78 o
  -1   6  10       91.96       96.25      5.05 o
   0   6  10      949.74      941.37     20.08 o
   1   6  10       54.76       55.36      2.89 o
   2   6  10      466.24      426.75      6.80 o
   3   6  10       45.05       45.28      3.90 o
   4   6  10       13.67       18.34      4.36 o
   5   6  10       30.93       42.57      7.17 o
   6   6  10       23.96       31.76      6.06 o
  -6   7  10        8.62       20.41     10.21 o
  -5   7  10       20.40       13.87      6.61 o
  -4   7  10      250.72      256.50     14.80 o
  -3   7  10        1.20        3.04      3.03 o
  -2   7  10      183.75      172.53      5.60 o
  -1   7  10      296.67      295.28      8.15 o
   0   7  10      268.31      286.79      9.50 o
   1   7  10      126.07      140.20      4.97 o
   2   7  10      136.53      141.48      5.37 o
   3   7  10       15.24       13.77      3.00 o
   4   7  10       34.24       35.20      5.00 o
   5   7  10        0.41        5.80      5.34 o
  -6   8  10        1.50        6.12     10.89 o
  -5   8  10        1.03        6.99      6.68 o
  -4   8  10      353.82      339.76     12.72 o
  -3   8  10      169.24      151.27      6.79 o
  -2   8  10      183.46      196.53     21.09 o
  -1   8  10        2.60        5.78      8.16 o
   0   8  10      123.98      136.16     12.25 o
   1   8  10       14.87       10.40      5.28 o
   2   8  10      225.91      230.16      6.92 o
   3   8  10        7.01        0.00      4.33 o
   4   8  10       46.08       47.75      7.37 o
   5   8  10        0.64        0.00      5.55 o
  -5   9  10       47.70       45.20      7.93 o
  -4   9  10       30.26       32.61      6.78 o
  -3   9  10       26.96       28.61      6.78 o
  -2   9  10      165.48      144.58     12.25 o
  -1   9  10       45.62       41.16     10.21 o
   0   9  10      216.10      250.03     16.67 o
   1   9  10        2.50        1.37      5.56 o
   2   9  10       63.89       62.53      5.11 o
   3   9  10       41.29       42.55      5.28 o
   4   9  10       19.15       21.22      5.34 o
  -4  10  10       20.59       18.81      9.53 o
  -3  10  10       33.89       26.19     11.57 o
  -2  10  10        4.48        2.38     10.89 o
  -1  10  10       12.06        0.00      9.18 o
   0  10  10       56.85       47.29     11.57 o
   1  10  10      124.60      130.97     12.93 o
   2  10  10       78.74       77.95      9.70 o
   3  10  10       24.89       24.06      5.48 o
  -3  11  10        0.36        0.00     12.25 o
  -2  11  10        4.27       10.21     11.91 o
  -1  11  10       94.02       94.91     13.27 o
   0  11  10        0.06        8.16     10.21 o
   1  11  10        5.70        4.08     11.57 o
   2  11  10        3.75        1.36     11.23 o
  -1  12  10        0.02        0.00     10.89 o
   0  12  10        0.23        7.48     10.89 o
  -7   0  11       70.61       78.92     12.93 o
  -5   0  11      220.17      224.92      8.43 o
  -3   0  11      851.25      756.58     16.83 o
  -1   0  11       31.30       26.34      2.54 o
   1   0  11     2524.37     2531.72     38.83 o
   3   0  11      173.35      144.20      4.66 o
   5   0  11       75.09       71.14      5.73 o
  -7   1  11        0.62        0.00     11.23 o
  -6   1  11       30.87       27.87      6.85 o
  -5   1  11     1110.91     1114.21     29.80 o
  -4   1  11      150.29      129.58      4.27 o
  -3   1  11       44.22       52.76      2.91 o
  -2   1  11      202.06      188.31      4.66 o
  -1   1  11     3206.60     3234.91     28.46 o
   0   1  11       46.16       53.32      1.65 o
   1   1  11       89.51       86.29      2.46 o
   2   1  11      327.71      325.58      4.89 o
   3   1  11      160.59      163.08      3.57 o
   4   1  11       65.82       67.04      2.77 o
   5   1  11        7.87        3.54      4.20 o
   6   1  11        0.10        4.28      4.95 o
  -7   2  11       22.27       25.51     11.57 o
  -6   2  11       39.08       56.13     11.23 o
  -5   2  11       32.83       33.74      3.16 o
  -4   2  11      545.61      565.29      9.94 o
  -3   2  11      901.92      903.77     13.90 o
  -2   2  11      604.58      605.50      8.68 o
  -1   2  11        1.03        0.00      1.22 o
   0   2  11      797.76      813.31      7.58 o
   1   2  11     2355.23     2391.38     22.41 o
   2   2  11      447.68      446.54      8.53 o
   3   2  11       36.21       39.73      2.42 o
   4   2  11      290.95      295.11      5.25 o
   5   2  11       50.29       50.88      4.23 o
   6   2  11       76.86       71.07      5.27 o
  -7   3  11       41.53       35.72     12.59 o
  -6   3  11      201.68      230.30     16.33 o
  -5   3  11      139.51      121.78     11.23 o
  -4   3  11      121.49      124.49      4.76 o
  -3   3  11        4.29        3.40      2.03 o
  -2   3  11     1448.04     1481.87     18.58 o
  -1   3  11      225.27      224.12      4.53 o
   0   3  11      586.83      577.85      5.89 o
   1   3  11        9.63       13.13      1.67 o
   2   3  11      280.66      271.48      6.12 o
   3   3  11       13.65       17.54      2.21 o
   4   3  11        5.33        3.25      2.53 o
   5   3  11        0.58        0.00      3.54 o
   6   3  11       21.20       20.94      4.21 o
  -7   4  11        0.07        0.00     12.25 o
  -6   4  11       40.84       43.88     11.57 o
  -5   4  11        7.68       13.61      8.84 o
  -4   4  11      312.97      320.22     11.17 o
  -3   4  11       54.36       55.60      3.76 o
  -2   4  11      239.79      231.29      4.96 o
  -1   4  11      187.92      179.77      4.47 o
   0   4  11     1638.90     1670.07     20.91 o
   1   4  11       94.75       94.02      2.94 o
   2   4  11      660.40      644.82      8.14 o
   3   4  11      137.00      129.82      3.65 o
   4   4  11      167.33      189.44      6.74 o
   5   4  11        2.20        1.40      4.03 o
   6   4  11       12.12       12.73      5.51 o
  -7   5  11        0.26        0.00     12.59 o
  -6   5  11       50.65       40.48     10.55 o
  -5   5  11       91.55       97.29     10.89 o
  -4   5  11      184.73      166.11      5.49 o
  -3   5  11       48.21       43.04      3.33 o
  -2   5  11      597.68      604.78     11.27 o
  -1   5  11      442.25      440.67      7.32 o
   0   5  11      963.73      998.91     17.61 o
   1   5  11      110.74      108.81      3.13 o
   2   5  11      569.00      562.67      8.11 o
   3   5  11      100.14      102.64      3.88 o
   4   5  11       55.82       56.55      4.92 o
   5   5  11        1.17        2.22      5.30 o
   6   5  11        0.28        5.80      7.56 o
  -6   6  11        0.86        4.42      9.53 o
  -5   6  11        3.46        4.08      8.16 o
  -4   6  11      125.10       98.62      5.54 o
  -3   6  11      294.97      333.23     11.25 o
  -2   6  11       15.54       20.84      2.85 o
  -1   6  11        0.92        2.61      3.13 o
   0   6  11      146.08      148.12      7.45 o
   1   6  11      210.77      212.91      5.76 o
   2   6  11       22.77       18.37      2.77 o
   3   6  11        2.63        3.19      2.88 o
   4   6  11        2.32        9.16      4.44 o
   5   6  11       38.87       34.81      5.52 o
  -6   7  11        5.68        6.12     10.55 o
  -5   7  11      105.91      115.54      8.54 o
  -4   7  11        3.92        3.77      5.52 o
  -3   7  11       52.21       39.32      3.83 o
  -2   7  11        5.38        3.24      4.69 o
  -1   7  11      972.10     1015.33     21.77 o
   0   7  11        0.13        0.00      4.49 o
   1   7  11        1.93        5.14      8.67 o
   2   7  11       14.20       21.27      3.04 o
   3   7  11      399.85      382.12      8.87 o
   4   7  11        3.51        8.65      4.63 o
   5   7  11        1.70        1.30      5.51 o
  -5   8  11       13.16       14.85      6.68 o
  -4   8  11       14.23        9.65      6.59 o
  -3   8  11      870.58      822.57     24.94 o
  -2   8  11      180.87      161.01      8.18 o
  -1   8  11        1.89       10.89      7.82 o
   0   8  11       12.07        7.95      6.29 o
   1   8  11      443.75      439.97     13.61 o
   2   8  11        0.17        1.39      4.13 o
   3   8  11       15.55       10.88      4.53 o
   4   8  11        2.17        3.89      4.94 o
   5   8  11        6.90        0.00      9.35 o
  -5   9  11        8.43        0.00      7.26 o
  -4   9  11       30.77       28.80      7.51 o
  -3   9  11       21.87       18.60      6.59 o
  -2   9  11       27.18       33.68     10.55 o
  -1   9  11      114.68      129.27     12.59 o
   0   9  11       13.79       17.69      9.87 o
   1   9  11        1.10        5.70      5.96 o
   2   9  11        8.96        6.08      5.40 o
   3   9  11       33.72       36.80      5.43 o
   4   9  11       11.09        0.89      5.89 o
  -4  10  11       22.22       22.11      7.84 o
  -3  10  11       43.54       52.39     11.57 o
  -2  10  11       45.53       48.31     11.91 o
  -1  10  11       19.24       12.59      9.87 o
   0  10  11       12.09       28.24     10.89 o
   1  10  11       11.66        0.00     10.55 o
   2  10  11       19.53       24.31      7.51 o
   3  10  11        7.72        0.00      5.38 o
  -3  11  11        1.40        0.00     10.89 o
  -2  11  11       35.69       38.78     11.91 o
  -1  11  11        4.26        5.44     11.57 o
   0  11  11       13.04        6.12     10.55 o
   1  11  11        6.03       14.63     11.23 o
   2  11  11       13.74       28.92     12.59 o
  -6   0  12       76.44       63.61     11.57 o
  -4   0  12      672.59      712.24     29.26 o
  -2   0  12      208.29      201.78      7.31 o
   0   0  12      906.79      884.11     13.15 o
   2   0  12       16.87       15.31      2.60 o
   4   0  12       21.72       28.61      3.37 o
   6   0  12       13.72       27.79      7.75 o
  -7   1  12       24.83       22.79     12.25 o
  -6   1  12       23.83       33.79      7.09 o
  -5   1  12      190.74      207.58      6.07 o
  -4   1  12      165.60      155.40      4.85 o
  -3   1  12      144.27      156.63      4.74 o
  -2   1  12     1174.33     1131.87     16.84 o
  -1   1  12     1114.72     1117.82     14.41 o
   0   1  12      197.11      204.45      3.15 o
   1   1  12       63.77       64.27      2.31 o
   2   1  12     1258.91     1203.05     12.96 o
   3   1  12      608.95      601.97      7.19 o
   4   1  12       24.70       22.13      2.39 o
   5   1  12        2.73        8.24      3.75 o
   6   1  12       31.19       30.21      6.15 o
  -7   2  12       50.81       55.11     13.61 o
  -6   2  12        0.48        3.06     10.55 o
  -5   2  12       24.96       30.52      6.01 o
  -4   2  12     1320.53     1320.04     24.40 o
  -3   2  12     1440.74     1471.75     21.39 o
  -2   2  12       82.12       88.52      3.06 o
  -1   2  12        4.77        5.48      1.93 o
   0   2  12      642.36      645.44      7.51 o
   1   2  12      627.54      654.14      8.51 o
   2   2  12     1008.80      978.46     17.94 o
   3   2  12        0.99        0.00      2.02 o
   4   2  12       61.16       67.36      7.52 o
   5   2  12        9.60        9.39      4.03 o
   6   2  12        2.43        1.61      5.66 o
  -7   3  12       15.64       51.03     13.95 o
  -6   3  12       67.44       68.38     12.59 o
  -5   3  12      223.11      269.08     17.01 o
  -4   3  12       70.74       62.06      3.59 o
  -3   3  12      115.35      101.58      4.06 o
  -2   3  12        4.75        2.27      2.01 o
  -1   3  12     2061.92     2161.84     26.47 o
   0   3  12       51.11       50.53      2.24 o
   1   3  12       86.26       87.68      3.01 o
   2   3  12        8.91        6.94      1.77 o
   3   3  12      280.39      281.85      5.53 o
   4   3  12       47.56       44.74      4.40 o
   5   3  12        2.84        7.51      3.75 o
   6   3  12       12.14        8.37      5.52 o
  -7   4  12       25.21       47.63     13.61 o
  -6   4  12        1.62        0.00     10.21 o
  -5   4  12      157.01      159.20     12.59 o
  -4   4  12        9.81        9.84      3.28 o
  -3   4  12      842.84      837.16     11.77 o
  -2   4  12       65.96       58.84      2.98 o
  -1   4  12      979.52      970.57     13.11 o
   0   4  12      168.62      182.70      8.33 o
   1   4  12     1857.32     1831.64     20.55 o
   2   4  12       76.65       69.50      3.37 o
   3   4  12        2.60        2.45      2.17 o
   4   4  12        0.75        3.70      4.09 o
   5   4  12      147.14      142.42      8.11 o
   6   4  12        1.53        0.00      5.66 o
  -7   5  12        6.02       13.95     12.93 o
  -6   5  12       33.98       50.69     11.57 o
  -5   5  12      144.14      132.33     12.93 o
  -4   5  12      121.26      111.87     11.53 o
  -3   5  12      253.97      241.74      5.78 o
  -2   5  12        4.37        2.72      2.47 o
  -1   5  12      219.02      243.48     12.13 o
   0   5  12      372.82      421.59      9.55 o
   1   5  12       62.28       61.31      2.97 o
   2   5  12        1.50        0.18      2.37 o
   3   5  12      551.91      530.39      8.16 o
   4   5  12        0.64        0.69      4.50 o
   5   5  12        3.27        6.31      5.35 o
   6   5  12       16.14       16.58     15.31 o
  -6   6  12       14.15       32.66     11.57 o
  -5   6  12       63.57       58.85     10.21 o
  -4   6  12      165.58      160.38      8.41 o
  -3   6  12      181.61      171.76      5.85 o
  -2   6  12      147.45      146.89      4.68 o
  -1   6  12       29.73       25.35      3.85 o
   0   6  12      323.00      341.33     10.94 o
   1   6  12      101.74      107.24      6.59 o
   2   6  12        2.10        1.63      2.65 o
   3   6  12       17.71       19.34      4.45 o
   4   6  12       24.79       23.76      4.96 o
   5   6  12        0.38        0.00      5.16 o
  -6   7  12       99.45       77.56     12.59 o
  -5   7  12        0.12        0.00      9.18 o
  -4   7  12       20.22       22.41      6.37 o
  -3   7  12       90.49       79.61      4.70 o
  -2   7  12      721.29      780.13     18.88 o
  -1   7  12       47.27       50.41      5.47 o
   0   7  12      216.99      223.96      9.54 o
   1   7  12       12.52       10.05      5.38 o
   2   7  12      101.91      120.54      4.91 o
   3   7  12        6.06        9.89      4.58 o
   4   7  12       53.05       39.93      5.39 o
   5   7  12        0.65        2.15      5.37 o
  -5   8  12        0.39        7.02      7.31 o
  -4   8  12       52.35       71.25      7.57 o
  -3   8  12        6.84        7.01      9.70 o
  -2   8  12      128.49      132.33     12.25 o
  -1   8  12       13.79       14.97      9.18 o
   0   8  12      181.60      180.81     11.40 o
   1   8  12        7.63       13.01      5.96 o
   2   8  12       64.83       62.94      5.01 o
   3   8  12        1.44        0.00      4.68 o
   4   8  12       29.36       32.15      5.74 o
  -5   9  12        4.73        0.00      7.19 o
  -4   9  12        3.78        9.89      7.17 o
  -3   9  12        0.66        2.83     10.21 o
  -2   9  12      113.77      103.42     12.59 o
  -1   9  12      148.50      139.81     13.27 o
   0   9  12        1.62        0.00      8.84 o
   1   9  12        1.08        0.00      5.86 o
   2   9  12       35.70       47.13     17.69 o
   3   9  12        1.23        0.00      5.07 o
   4   9  12        1.07        0.00      5.61 o
  -4  10  12        0.85        0.00     12.25 o
  -3  10  12       54.32       62.25     12.25 o
  -2  10  12        0.20       18.37     11.57 o
  -1  10  12        3.72        0.00     10.89 o
   0  10  12       57.45       48.31     10.89 o
   1  10  12       27.22       25.51     11.57 o
   2  10  12        2.55       10.79      7.20 o
   3  10  12       25.83       27.61      7.17 o
  -2  11  12        4.38       11.91     12.25 o
  -1  11  12       95.24      102.39     14.29 o
   0  11  12        0.02        0.00     10.55 o
   1  11  12        2.90        0.00     11.91 o
  -7   0  13      105.26       86.75     13.61 o
  -5   0  13       69.86       71.78      9.87 o
  -3   0  13      932.60      937.63     25.17 o
  -1   0  13      235.39      228.65      7.79 o
   1   0  13      448.21      434.63      9.12 o
   3   0  13      701.92      666.51     11.08 o
   5   0  13      321.45      344.23     13.61 o
  -7   1  13       64.34       65.31     13.27 o
  -6   1  13       60.15       65.07     12.25 o
  -5   1  13       40.12       43.76      6.61 o
  -4   1  13        0.75        0.00      2.68 o
  -3   1  13      737.55      728.20     12.62 o
  -2   1  13      605.18      605.98     10.33 o
  -1   1  13      746.32      744.59     13.57 o
   0   1  13       73.61       78.47      2.44 o
   1   1  13      360.12      363.81      5.30 o
   2   1  13       12.05       12.16      2.12 o
   3   1  13      575.94      516.94      7.34 o
   4   1  13        9.76        5.50      3.12 o
   5   1  13        1.90        3.40      3.96 o
   6   1  13        2.04       11.31      8.28 o
  -7   2  13        2.37        7.48     11.57 o
  -6   2  13        0.80        0.00     10.55 o
  -5   2  13       38.93       43.82      6.34 o
  -4   2  13      328.93      336.72      9.64 o
  -3   2  13      454.57      447.46      8.52 o
  -2   2  13      359.38      353.12      8.05 o
  -1   2  13     1104.45     1101.40     14.47 o
   0   2  13      460.37      463.17      6.06 o
   1   2  13      201.98      199.43      4.42 o
   2   2  13      231.21      208.32      6.70 o
   3   2  13       12.66       18.76      2.53 o
   4   2  13       16.07       15.68      3.64 o
   5   2  13        6.94        2.03      4.01 o
   6   2  13        0.09        0.00      6.20 o
  -7   3  13        7.21       15.31     12.25 o
  -6   3  13      230.42      242.21     17.35 o
  -5   3  13       18.23       20.07      9.53 o
  -4   3  13       33.54       28.99      3.26 o
  -3   3  13       55.19       55.84      3.48 o
  -2   3  13      986.17      988.36     13.37 o
  -1   3  13      740.49      746.90     10.67 o
   0   3  13      260.27      259.82      8.04 o
   1   3  13       87.20       78.38      2.61 o
   2   3  13      250.02      243.23      6.80 o
   3   3  13       40.74       37.56      2.93 o
   4   3  13       80.01       81.35      5.28 o
   5   3  13        0.02        0.79      3.79 o
   6   3  13        1.36        2.12      6.97 o
  -7   4  13        0.88        7.48     12.59 o
  -6   4  13        1.89        8.50     10.55 o
  -5   4  13        4.23        3.06      8.50 o
  -4   4  13      512.60      530.29     15.17 o
  -3   4  13       36.34       31.90      4.81 o
  -2   4  13       63.97       62.19      4.81 o
  -1   4  13      177.87      175.67      6.54 o
   0   4  13     1075.27     1083.56     18.48 o
   1   4  13      551.41      528.73      6.74 o
   2   4  13        6.43        2.76      2.16 o
   3   4  13       41.76       43.59      3.14 o
   4   4  13      100.91      115.87      5.26 o
   5   4  13        1.65        0.00      4.52 o
   6   4  13        0.19        0.00      8.03 o
  -6   5  13       85.62      103.76     12.93 o
  -5   5  13       98.26       97.29     12.25 o
  -4   5  13        6.16        1.02      8.16 o
  -3   5  13        5.73        2.65      2.64 o
  -2   5  13     1155.25     1145.53     15.46 o
  -1   5  13       59.00       54.12      4.32 o
   0   5  13        4.20        4.40      3.38 o
   1   5  13        0.50        0.00      5.78 o
   2   5  13      389.08      380.24      6.71 o
   3   5  13        5.83        5.64      3.26 o
   4   5  13       22.47       15.85      4.87 o
   5   5  13        0.24        4.81      5.35 o
  -6   6  13        0.45        0.34     10.89 o
  -5   6  13       26.53       17.01      9.87 o
  -4   6  13      166.82      145.26     12.59 o
  -3   6  13      314.79      322.18      7.81 o
  -2   6  13       21.60       22.66      4.18 o
  -1   6  13        8.61        7.19      4.64 o
   0   6  13      263.13      240.94     22.11 o
   1   6  13      390.03      393.84     12.59 o
   2   6  13        0.77        0.00      2.80 o
   3   6  13       14.19       18.10      4.42 o
   4   6  13        8.16        9.07      5.01 o
   5   6  13        0.35        5.34      5.65 o
  -6   7  13        0.12        1.36     11.23 o
  -5   7  13       80.41       73.82     11.91 o
  -4   7  13       34.07       45.55      6.72 o
  -3   7  13      156.54      157.87      6.09 o
  -2   7  13       69.16       71.36      6.37 o
  -1   7  13      348.41      378.72     11.79 o
   0   7  13       28.57       33.32      5.86 o
   1   7  13       97.13       97.68      7.45 o
   2   7  13        1.51        3.40      4.10 o
   3   7  13       76.34       81.93      5.65 o
   4   7  13       11.61        8.04      5.36 o
  -5   8  13       34.58       36.74     11.23 o
  -4   8  13        0.14        1.74      6.80 o
  -3   8  13       48.04       44.14      6.61 o
  -2   8  13       12.52       11.23      9.53 o
  -1   8  13       86.73       70.76     10.21 o
   0   8  13       24.66       21.39      6.13 o
   1   8  13      115.87      124.31      9.18 o
   2   8  13        4.23        7.18      6.38 o
   3   8  13        7.07       13.45      5.55 o
   4   8  13        0.59        2.39      5.56 o
  -4   9  13        1.45        0.00      7.02 o
  -3   9  13        1.35        2.38     10.55 o
  -2   9  13       32.36       36.06     10.89 o
  -1   9  13       39.56       35.04     11.23 o
   0   9  13       28.24       35.04     11.23 o
   1   9  13       53.40       47.58      7.41 o
   2   9  13       26.05       30.47      7.65 o
   3   9  13        6.37        7.54      5.23 o
  -3  10  13        2.74        6.80     11.91 o
  -2  10  13        0.26        0.00     11.23 o
  -1  10  13       44.15       41.84     12.25 o
   0  10  13       92.42       89.47     13.27 o
   1  10  13       20.84       31.30     11.91 o
   2  10  13       18.42       17.32      7.84 o
  -2  11  13        9.81       13.61     13.27 o
  -1  11  13        0.00        0.00     11.91 o
   0  11  13       19.20       15.99     11.57 o
  -6   0  14        1.03        0.00     10.55 o
  -4   0  14      897.03      926.58     21.37 o
  -2   0  14      266.91      269.60     14.63 o
   0   0  14     1671.45     1674.19     32.06 o
   2   0  14        0.17        1.19      2.87 o
   4   0  14      114.72      111.53      9.47 o
   6   0  14      103.91       68.72     12.93 o
  -7   1  14        0.32        0.00     12.59 o
  -6   1  14      286.37      315.92     17.35 o
  -5   1  14        5.67        6.62      6.24 o
  -4   1  14       15.34       14.88      3.20 o
  -3   1  14      283.55      297.05      6.95 o
  -2   1  14     1913.74     1888.57     34.17 o
  -1   1  14      173.97      169.32      5.20 o
   0   1  14        1.82        2.48      2.14 o
   1   1  14      115.71      108.37      3.08 o
   2   1  14      405.92      413.18      8.88 o
   3   1  14        8.79        2.73      2.25 o
   4   1  14        2.79        0.00      3.20 o
   5   1  14       16.56       13.44      4.38 o
   6   1  14        4.94        4.41     10.72 o
  -7   2  14       26.15       31.30     13.95 o
  -6   2  14       46.75       35.72     11.23 o
  -5   2  14       79.45       81.83      8.84 o
  -4   2  14      127.36      127.03      6.78 o
  -3   2  14       57.81       62.38      3.83 o
  -2   2  14      321.13      321.89      9.33 o
  -1   2  14      300.61      319.30      6.17 o
   0   2  14     1556.40     1643.98     26.42 o
   1   2  14       54.93       52.55      2.82 o
   2   2  14       21.89       26.67      2.53 o
   3   2  14        8.36       11.38      2.56 o
   4   2  14      125.12      132.26      5.07 o
   5   2  14        0.49        0.00      4.02 o
   6   2  14       11.61        2.21      6.49 o
  -7   3  14        5.06        0.00     13.27 o
  -6   3  14       24.13       37.76     11.23 o
  -5   3  14      235.99      236.57     11.18 o
  -4   3  14        6.61        3.90      3.83 o
  -3   3  14       93.84       91.26      4.28 o
  -2   3  14        2.79        2.40      2.71 o
  -1   3  14      743.73      839.58     16.60 o
   0   3  14      170.28      183.42      6.73 o
   1   3  14      396.05      414.91      6.07 o
   2   3  14        6.82        3.42      2.30 o
   3   3  14       41.08       34.24      3.12 o
   4   3  14        6.34        7.23      4.01 o
   5   3  14        1.68        3.21      4.06 o
  -6   4  14        6.20        8.84     11.57 o
  -5   4  14      239.55      203.77     14.97 o
  -4   4  14       14.43       24.97      3.50 o
  -3   4  14      216.62      214.03      8.00 o
  -2   4  14        3.66        0.75      2.50 o
  -1   4  14      373.42      379.11     10.46 o
   0   4  14       31.32       37.50      4.06 o
   1   4  14      248.50      269.30      9.21 o
   2   4  14      137.39      130.63      3.84 o
   3   4  14      135.21      145.13      4.63 o
   4   4  14        5.96        6.13      4.15 o
   5   4  14       42.85       42.42      5.99 o
  -6   5  14       21.08       19.73     11.91 o
  -5   5  14       56.53       59.19     10.55 o
  -4   5  14       15.42       21.77      9.18 o
  -3   5  14      188.79      210.72      7.57 o
  -2   5  14      231.33      246.19      7.78 o
  -1   5  14      188.64      202.62      7.19 o
   0   5  14        1.27        4.83      3.84 o
   1   5  14       42.24       46.48     11.40 o
   2   5  14      161.50      162.75      4.52 o
   3   5  14        7.05        9.05      4.26 o
   4   5  14        0.59        0.00      5.02 o
   5   5  14       40.10       47.25      6.29 o
  -6   6  14        2.35        3.06     10.55 o
  -5   6  14       14.66        7.14      9.87 o
  -4   6  14      172.16      172.13     13.27 o
  -3   6  14       34.25       38.63      6.19 o
  -2   6  14       12.98       11.77      4.19 o
  -1   6  14       87.96       95.67      5.49 o
   0   6  14      218.02      244.43     39.63 o
   1   6  14      203.81      197.90      9.26 o
   2   6  14       67.86       62.45      4.85 o
   3   6  14       38.77       38.18      4.79 o
   4   6  14       33.89       31.61      5.61 o
   5   6  14       17.22       26.84      6.20 o
  -5   7  14        5.73        9.18     10.21 o
  -4   7  14        4.88        3.74      8.50 o
  -3   7  14       53.31       59.55      6.72 o
  -2   7  14      334.28      346.88     12.26 o
  -1   7  14        5.60        7.48      5.29 o
   0   7  14        1.07        0.58      5.71 o
   1   7  14       38.23       25.43      6.80 o
   2   7  14      185.25      178.91      9.48 o
   3   7  14        0.33        2.37      4.80 o
   4   7  14        4.46        6.49      5.52 o
  -5   8  14        0.03        0.00     10.21 o
  -4   8  14      140.96      148.85      9.62 o
  -3   8  14       15.91       12.65      6.72 o
  -2   8  14        6.91        3.06      9.53 o
  -1   8  14        8.11        3.40      9.18 o
   0   8  14       79.98       82.45     11.40 o
   1   8  14       42.57       49.89      7.07 o
   2   8  14        2.82        6.03      6.62 o
   3   8  14        0.53        7.90      5.06 o
   4   8  14        9.56       20.56      6.87 o
  -4   9  14        5.11        0.00      6.70 o
  -3   9  14       45.44       43.54     11.23 o
  -2   9  14       82.78       89.47     12.93 o
  -1   9  14       38.91       37.08     11.23 o
   0   9  14        1.55        6.80      9.87 o
   1   9  14       13.01       13.77      7.26 o
   2   9  14       61.65       51.90      7.79 o
   3   9  14       45.39       48.73     16.16 o
  -3  10  14       93.40       83.00     13.95 o
  -2  10  14        3.45       17.01     12.25 o
  -1  10  14       29.40       20.41     10.89 o
   0  10  14       56.16       62.25     12.93 o
   1  10  14       26.32       33.34     12.59 o
   2  10  14        0.03        0.00      7.75 o
  -7   0  15       10.08       15.99     13.27 o
  -5   0  15      531.01      560.96     24.15 o
  -3   0  15      430.75      447.60     12.72 o
  -1   0  15      346.13      371.48     17.01 o
   1   0  15     1271.94     1205.17     17.20 o
   3   0  15       55.27       53.59      4.47 o
   5   0  15        3.95        5.02      7.07 o
  -7   1  15       41.55       50.35     14.63 o
  -6   1  15        1.96        6.12      7.70 o
  -5   1  15      109.72      106.74     12.93 o
  -4   1  15        5.55        3.35      3.11 o
  -3   1  15      387.71      381.60      8.23 o
  -2   1  15       60.77       68.81      3.78 o
  -1   1  15      357.91      379.02     12.25 o
   0   1  15        1.15        0.00      3.49 o
   1   1  15      194.41      192.07      4.30 o
   2   1  15       10.18       10.00      2.29 o
   3   1  15       49.66       46.96      2.92 o
   4   1  15        2.05        4.41      3.90 o
   5   1  15       20.73       21.77      4.61 o
  -7   2  15        2.73        8.84     13.61 o
  -6   2  15        1.67        1.02     11.57 o
  -5   2  15      111.81      116.52      8.78 o
  -4   2  15      244.31      239.91      8.27 o
  -3   2  15      106.68      106.58      6.14 o
  -2   2  15      274.16      265.15      8.64 o
  -1   2  15      262.09      257.24      7.20 o
   0   2  15     1037.40     1092.43     18.95 o
   1   2  15       80.88       77.07      3.68 o
   2   2  15      184.84      177.30      4.45 o
   3   2  15        1.64        2.29      2.50 o
   4   2  15      176.36      176.72      5.87 o
   5   2  15        1.70        0.00      4.48 o
  -6   3  15       65.95       93.21     14.63 o
  -5   3  15        0.73        1.85      6.72 o
  -4   3  15       69.43       76.13      7.45 o
  -3   3  15      131.63      124.16      5.06 o
  -2   3  15      273.93      279.53      6.99 o
  -1   3  15      134.38      138.57     10.24 o
   0   3  15       13.89       12.44      4.78 o
   1   3  15      291.84      286.54      6.21 o
   2   3  15      777.60      754.67     17.95 o
   3   3  15        1.80        0.17      4.02 o
   4   3  15        0.00        2.11      3.95 o
   5   3  15        1.16        1.29      5.41 o
  -6   4  15       20.10       29.26     12.59 o
  -5   4  15       30.28       32.32     10.55 o
  -4   4  15      603.60      646.92     17.80 o
  -3   4  15       17.49       12.07      3.49 o
  -2   4  15       22.09       19.95      4.05 o
  -1   4  15        6.23        4.02      3.75 o
   0   4  15      428.46      458.14     10.47 o
   1   4  15       67.79       72.05      5.11 o
   2   4  15        3.07        2.97      2.48 o
   3   4  15        4.04        3.83      3.83 o
   4   4  15        2.78        1.19      4.20 o
   5   4  15        6.39        1.55      5.50 o
  -6   5  15       40.20       53.41     12.25 o
  -5   5  15       14.74       37.08     11.23 o
  -4   5  15       48.74       38.78      9.53 o
  -3   5  15       48.01       46.20      4.18 o
  -2   5  15      572.52      585.36     18.82 o
  -1   5  15      138.74      146.38      7.96 o
   0   5  15       79.08       86.02      6.19 o
   1   5  15       89.33       84.71      6.74 o
   2   5  15       87.58       95.38      6.87 o
   3   5  15       76.73       82.11      5.83 o
   4   5  15        9.93       11.50      5.10 o
   5   5  15        1.80        2.55      5.68 o
  -5   6  15       46.30       38.78     10.55 o
  -4   6  15       21.77       20.75      8.84 o
  -3   6  15       73.21       79.95      7.07 o
  -2   6  15       48.62       39.82      4.83 o
  -1   6  15      191.88      205.26      8.45 o
   0   6  15      102.61      107.25     10.89 o
   1   6  15       11.34        9.16      6.63 o
   2   6  15        1.73        0.00     13.44 o
   3   6  15        8.01       16.86      4.84 o
   4   6  15       31.75       39.84      5.95 o
  -5   7  15        8.59        9.53     10.21 o
  -4   7  15        5.30        0.00      9.18 o
  -3   7  15      134.29      140.61      9.35 o
  -2   7  15        0.34        2.88      5.71 o
  -1   7  15       69.69       71.81      7.17 o
   0   7  15       21.85       22.11      6.44 o
   1   7  15       44.91       57.94      7.45 o
   2   7  15       72.61       84.77      8.30 o
   3   7  15       15.28       14.84      5.10 o
   4   7  15        6.66       18.34      5.72 o
  -4   8  15       17.05       18.03     10.21 o
  -3   8  15       22.33       30.14      6.93 o
  -2   8  15       16.98       28.24     10.21 o
  -1   8  15      210.43      209.89     14.97 o
   0   8  15        9.28        5.79      6.24 o
   1   8  15        7.63       11.12      7.65 o
   2   8  15        0.12        1.68      6.85 o
   3   8  15       46.77       56.45      8.41 o
  -3   9  15       66.14       63.61     12.59 o
  -2   9  15       69.08       80.28     11.91 o
  -1   9  15       76.47       84.02     12.93 o
   0   9  15        4.46        2.38     10.89 o
   1   9  15        5.04       16.01      7.51 o
   2   9  15        4.21        0.84      7.75 o
  -2  10  15        0.35        2.38     12.25 o
  -1  10  15        2.67        5.78     10.55 o
   0  10  15       17.63       21.43     11.57 o
   1  10  15       11.41        0.00     11.91 o
  -6   0  16       15.86       29.26     12.59 o
  -4   0  16      246.41      267.94     25.51 o
  -2   0  16      386.14      366.29     13.78 o
   0   0  16      286.36      310.59     15.31 o
   2   0  16        0.65        0.61      3.18 o
   4   0  16        8.43        6.82      5.13 o
  -6   1  16       46.63       46.78      9.14 o
  -5   1  16        0.88        0.00      9.53 o
  -4   1  16       89.19       90.29      7.93 o
  -3   1  16      175.30      164.04      5.62 o
  -2   1  16      663.80      673.55     15.42 o
  -1   1  16        2.63        4.81      4.69 o
   0   1  16      146.66      153.45      6.16 o
   1   1  16        4.36        2.02      2.72 o
   2   1  16      149.48      138.53      3.69 o
   3   1  16        0.58        1.91      3.24 o
   4   1  16        0.58        0.00      4.09 o
   5   1  16        3.79        1.98      6.26 o
  -6   2  16        5.61       17.01     11.91 o
  -5   2  16      107.56      113.24      9.37 o
  -4   2  16       96.88      105.42      9.87 o
  -3   2  16      107.55      109.68      4.90 o
  -2   2  16        2.51        5.31      3.95 o
  -1   2  16      341.17      363.85     12.13 o
   0   2  16        6.99        5.07      3.65 o
   1   2  16      173.77      172.89      5.85 o
   2   2  16       80.71       84.27      3.44 o
   3   2  16      138.37      135.15      5.38 o
   4   2  16       70.07       73.19      4.91 o
   5   2  16       39.33       36.59      6.54 o
  -6   3  16        0.20       19.05     11.91 o
  -5   3  16        9.90        2.97      9.01 o
  -4   3  16       20.82       15.00     11.91 o
  -3   3  16      844.85      849.84     15.52 o
  -2   3  16       64.50       64.66      7.48 o
  -1   3  16       14.17       16.81      4.05 o
   0   3  16       46.36       48.96      4.71 o
   1   3  16      501.66      521.21     16.42 o
   2   3  16      155.24      153.90      4.28 o
   3   3  16       62.15       50.41      4.92 o
   4   3  16        3.80        3.61      4.28 o
   5   3  16        0.36        0.92      6.17 o
  -6   4  16        0.49        0.00     10.89 o
  -5   4  16      123.94      107.16     12.59 o
  -4   4  16        0.98        0.00      6.24 o
  -3   4  16       99.74       92.41      5.16 o
  -2   4  16       44.05       41.97      5.76 o
  -1   4  16      538.28      555.65     14.79 o
   0   4  16        0.14        1.89      4.69 o
   1   4  16      120.29      134.03      6.41 o
   2   4  16        4.15        5.05      3.27 o
   3   4  16       38.84       52.83      4.56 o
   4   4  16        4.47        7.75      4.54 o
   5   4  16        0.30        0.00      5.94 o
  -6   5  16       34.81       16.33     12.59 o
  -5   5  16        0.40        0.00      9.87 o
  -4   5  16        1.58       13.27      8.84 o
  -3   5  16      242.39      244.59     10.82 o
  -2   5  16       30.39       43.19      4.83 o
  -1   5  16      158.89      166.52      6.97 o
   0   5  16        4.74        9.97      4.49 o
   1   5  16       70.12       68.74      7.09 o
   2   5  16       31.80       37.44      6.63 o
   3   5  16       66.28       61.33      5.57 o
   4   5  16        2.15        0.00      5.35 o
  -5   6  16       48.54       37.42     11.57 o
  -4   6  16       75.28       57.83     10.55 o
  -3   6  16        6.71        1.36      8.50 o
  -2   6  16       15.59       21.18      4.74 o
  -1   6  16      120.14      113.85      6.34 o
   0   6  16      391.74      432.27     13.95 o
   1   6  16        6.12        2.14      5.76 o
   2   6  16       53.73       68.16     15.82 o
   3   6  16       23.56       24.78      5.35 o
   4   6  16       18.49       15.61      5.70 o
  -5   7  16        0.15        0.00      9.53 o
  -4   7  16        4.63        0.00      9.18 o
  -3   7  16       10.47        7.58      6.37 o
  -2   7  16      104.32      115.71      8.67 o
  -1   7  16        1.71        2.92      5.89 o
   0   7  16       16.52       10.18      6.68 o
   1   7  16       19.20       12.62      6.93 o
   2   7  16       12.08       12.94      7.09 o
   3   7  16       15.03       21.23      8.06 o
  -4   8  16       45.12       37.76     10.21 o
  -3   8  16        0.65        0.00      6.68 o
  -2   8  16       40.85       55.11     10.55 o
  -1   8  16        0.04        0.00      9.18 o
   0   8  16      161.21      158.77      9.37 o
   1   8  16       27.47       14.83      7.03 o
   2   8  16        2.70        0.00      7.03 o
   3   8  16       16.95       16.20      7.55 o
  -3   9  16        0.44       19.73     11.91 o
  -2   9  16       20.19       21.09     11.57 o
  -1   9  16       24.83       25.85     11.91 o
   0   9  16       13.02       20.41     11.91 o
   1   9  16        8.05        3.78      7.44 o
   2   9  16       20.01        7.43      8.50 o
  -1  10  16       15.32       34.36     13.27 o
  -5   0  17      112.16      120.42     14.29 o
  -3   0  17      366.79      343.23     14.46 o
  -1   0  17     1914.29     1973.39     57.15 o
   1   0  17       20.23       17.71      3.98 o
   3   0  17      364.56      364.86     23.06 o
   5   0  17       11.35        0.00     11.57 o
  -6   1  17       40.47       59.74     13.61 o
  -5   1  17        1.04        0.00      7.33 o
  -4   1  17       10.18        4.77      6.72 o
  -3   1  17      240.39      249.23      8.74 o
  -2   1  17      423.28      445.06     14.19 o
  -1   1  17       75.97       66.39      6.37 o
   0   1  17        0.62        0.00      5.05 o
   1   1  17      313.88      304.76     15.46 o
   2   1  17        0.77        0.00      2.49 o
   3   1  17        2.42        0.00      3.43 o
   4   1  17        1.06        0.00      4.18 o
   5   1  17       15.51       10.21      6.35 o
  -6   2  17       28.39       37.98     10.55 o
  -5   2  17       98.19       96.09      9.10 o
  -4   2  17       90.20       95.65      8.84 o
  -3   2  17       49.69       44.83      4.37 o
  -2   2  17       55.98       55.61      6.85 o
  -1   2  17      259.91      279.80     10.82 o
   0   2  17      129.52      130.20      6.15 o
   1   2  17       26.79       17.13      4.84 o
   2   2  17        9.37       10.78      2.92 o
   3   2  17       11.76       13.80      3.91 o
   4   2  17       10.73        8.92      4.48 o
   5   2  17       41.34       27.79      8.44 o
  -6   3  17       54.09       60.21     14.63 o
  -5   3  17       15.48        8.67      7.46 o
  -4   3  17      102.63      116.25      8.65 o
  -3   3  17       82.65       81.80      6.13 o
  -2   3  17      359.83      387.01     27.38 o
  -1   3  17        9.78        9.80      5.23 o
   0   3  17      109.43      104.77      6.89 o
   1   3  17        8.94        8.20      4.31 o
   2   3  17      144.35      150.59      8.59 o
   3   3  17        0.10        0.00      4.39 o
   4   3  17       39.38       43.11      4.99 o
  -6   4  17       35.05       37.08     13.61 o
  -5   4  17        9.61        0.00     10.89 o
  -4   4  17       94.26       88.55     13.44 o
  -3   4  17       25.18       17.52      5.77 o
  -2   4  17       86.69       77.23      6.96 o
  -1   4  17        5.65       14.14      4.43 o
   0   4  17      181.43      191.72      7.70 o
   1   4  17       16.20       21.79      4.81 o
   2   4  17        0.82        2.72      6.63 o
   3   4  17        0.23        0.00      4.15 o
   4   4  17       12.90       10.94      7.15 o
  -5   5  17        0.33        0.34      9.87 o
  -4   5  17       54.72       53.75     10.89 o
  -3   5  17       68.30       71.82      7.20 o
  -2   5  17       70.45       61.51      6.68 o
  -1   5  17        2.41        0.00      5.84 o
   0   5  17       90.94      104.07      6.08 o
   1   5  17      111.44      123.08      8.78 o
   2   5  17        4.52        9.11      6.85 o
   3   5  17        2.86        2.17      4.97 o
   4   5  17        4.48        0.00      5.74 o
  -4   6  17        6.43        8.50      9.18 o
  -3   6  17        3.41        3.40      8.16 o
  -2   6  17      104.56      110.24      7.14 o
  -1   6  17       40.32       41.60      5.45 o
   0   6  17       40.63       40.62      7.09 o
   1   6  17       67.25       58.57     11.40 o
   2   6  17       74.95       82.88      8.42 o
   3   6  17        8.10        4.28      7.33 o
  -4   7  17        7.48        2.72      9.18 o
  -3   7  17      139.32      107.50     11.57 o
  -2   7  17        1.99        6.14      6.44 o
  -1   7  17        4.50       13.51     13.61 o
   0   7  17        6.96        8.49      6.97 o
   1   7  17       68.64       65.95      8.67 o
   2   7  17       23.78       34.10      8.28 o
   3   7  17        3.51        3.92     11.40 o
  -3   8  17        0.09        0.00      6.53 o
  -2   8  17        9.03       11.57     10.89 o
  -1   8  17       84.29       88.79     12.59 o
   0   8  17        2.04        3.94      7.26 o
   1   8  17       10.21       16.73      9.70 o
   2   8  17        1.69        1.86     10.55 o
  -2   9  17        5.31       16.67     12.25 o
  -1   9  17       11.76       16.33     11.91 o
   0   9  17        1.38        0.00     11.57 o
   1   9  17       79.54       97.81     15.65 o
  -6   0  18       52.11       58.51     14.63 o
  -4   0  18      121.16      101.03     13.27 o
   0   0  18      606.44      625.93     24.15 o
   2   0  18       90.73       94.24      6.06 o
   4   0  18       35.66       20.73      6.31 o
  -6   1  18       16.51        0.00      9.13 o
  -5   1  18        0.04        0.00      8.06 o
  -4   1  18      234.73      211.96     11.31 o
  -3   1  18        5.98        9.70      3.78 o
  -2   1  18        8.68       12.57      5.89 o
  -1   1  18       12.36       17.20      5.65 o
   0   1  18      181.85      179.97     12.93 o
   1   1  18       20.36       28.50      7.76 o
   2   1  18       60.04       49.57      3.79 o
   3   1  18        6.19        5.91      3.65 o
   4   1  18        8.38       10.19      4.46 o
  -6   2  18       60.52       76.57     10.34 o
  -5   2  18       82.73       83.34      9.62 o
  -4   2  18       87.51       87.66      9.53 o
  -3   2  18        3.31        4.00      6.20 o
  -2   2  18       22.77       25.62      6.13 o
  -1   2  18      136.22      130.01      8.14 o
   0   2  18      270.81      260.15      8.44 o
   1   2  18       14.92       15.35      4.61 o
   2   2  18       15.74        9.48      3.75 o
   3   2  18        1.32        0.00      4.36 o
   4   2  18        4.40        2.55      5.11 o
  -5   3  18        4.65       21.13      8.17 o
  -4   3  18       30.39       34.50      7.45 o
  -3   3  18      203.05      217.82     11.41 o
  -2   3  18       45.14       47.69      6.68 o
  -1   3  18        5.03        1.16      5.71 o
   0   3  18       18.33       22.30      4.94 o
   1   3  18       98.60      110.68      8.69 o
   2   3  18       12.33        8.38      6.48 o
   3   3  18        4.44        9.43      4.95 o
   4   3  18        0.31        0.73      6.61 o
  -5   4  18       69.37       58.17     11.23 o
  -4   4  18       29.18       32.52      7.17 o
  -3   4  18        5.20        0.00      6.34 o
  -2   4  18        1.00        0.00      5.56 o
  -1   4  18      251.35      283.77     11.31 o
   0   4  18        8.51        8.03      4.79 o
   1   4  18       71.58       65.74      7.26 o
   2   4  18       10.15       16.83      6.96 o
   3   4  18       78.73       84.18      6.28 o
   4   4  18       25.69       19.53      5.98 o
  -5   5  18        3.74        0.00     10.89 o
  -4   5  18       52.63       30.96      9.87 o
  -3   5  18       67.39       59.22      7.07 o
  -2   5  18       50.31       48.18      6.83 o
  -1   5  18       20.78       12.83      4.90 o
   0   5  18        1.44        0.00      4.73 o
   1   5  18      231.41      251.68     11.67 o
   2   5  18       25.38       22.97      7.33 o
   3   5  18        5.08       10.95      7.45 o
  -4   6  18       43.01       19.73      9.53 o
  -3   6  18       39.21       31.98      8.84 o
  -2   6  18       95.33       93.18     17.52 o
  -1   6  18       64.67       64.10      6.04 o
   0   6  18       18.34       26.23     18.03 o
   1   6  18        3.96        0.00      6.93 o
   2   6  18       22.31       40.93      7.93 o
   3   6  18       17.06       15.31      8.06 o
  -4   7  18       12.94        2.38     11.23 o
  -3   7  18        3.84        4.42      7.82 o
  -2   7  18      172.81      169.38     21.09 o
  -1   7  18       12.62        9.44      6.85 o
   0   7  18       16.97       38.63     12.25 o
   1   7  18        1.64        6.29      7.22 o
   2   7  18       11.49       17.16      7.84 o
  -3   8  18        1.52        0.00      8.84 o
  -2   8  18       36.56       32.66     11.91 o
  -1   8  18       15.43       14.63     11.57 o
   0   8  18        3.87        0.00      7.26 o
   1   8  18        4.41        2.41      7.84 o
  -5   0  19       70.37       97.63     14.97 o
  -3   0  19        2.07        0.00      8.84 o
  -1   0  19       11.54       12.25      8.50 o
   1   0  19        0.24        1.70      8.16 o
   3   0  19       59.45       54.44      9.62 o
  -5   1  19        3.94        4.48      8.38 o
  -4   1  19       13.42       18.14      7.69 o
  -3   1  19      437.20      460.41     15.24 o
  -2   1  19       20.58       17.59      6.97 o
  -1   1  19       46.46       42.08      6.34 o
   0   1  19      177.49      168.03     14.80 o
   1   1  19      158.36      154.96     12.23 o
   2   1  19       12.48       10.20      4.01 o
   3   1  19        2.53        7.34      4.05 o
   4   1  19        5.89        7.69      6.64 o
  -5   2  19       39.63       39.81      9.26 o
  -4   2  19        1.66        2.98      7.31 o
  -3   2  19       12.57        8.76      6.34 o
  -2   2  19      223.19      219.23     14.80 o
  -1   2  19       73.89       69.50      8.33 o
   0   2  19        5.70        2.45      5.41 o
   1   2  19        0.84        6.49      4.89 o
   2   2  19       37.49       33.05      4.78 o
   3   2  19       11.41        8.07      4.94 o
   4   2  19        0.60        0.00      6.39 o
  -5   3  19       13.27       19.41     17.01 o
  -4   3  19      153.88      140.51      9.83 o
  -3   3  19        2.84        3.29      6.68 o
  -2   3  19       37.70       48.76      6.98 o
  -1   3  19        7.73        0.12      7.48 o
   0   3  19       76.02       72.85      5.80 o
   1   3  19        3.46        2.92      5.04 o
   2   3  19       22.32       19.38      7.31 o
   3   3  19        4.90        6.89      6.24 o
   4   3  19       14.40       12.19      8.23 o
  -5   4  19        0.57        4.08     10.89 o
  -4   4  19       22.38       27.06     11.40 o
  -3   4  19       16.97       10.22      6.46 o
  -2   4  19      115.71      109.49     21.26 o
  -1   4  19       56.77       53.70      7.02 o
   0   4  19       40.24       45.16      5.63 o
   1   4  19        8.61        0.68     10.55 o
   2   4  19       94.93      104.81     12.42 o
   3   4  19        0.79        5.87      8.06 o
  -4   5  19       87.23       67.36     10.55 o
  -3   5  19       43.35       37.01     16.67 o
  -2   5  19        6.08        1.78      6.00 o
  -1   5  19        4.41       14.21      9.87 o
   0   5  19      132.39      131.46      9.24 o
   1   5  19        9.00       19.28      7.20 o
   2   5  19       47.23       54.06      8.66 o
   3   5  19        4.16       10.51      8.54 o
  -4   6  19        4.18        0.00     11.23 o
  -3   6  19        6.59        8.50      8.84 o
  -2   6  19       78.68       64.64      9.53 o
  -1   6  19       63.17       82.09      8.30 o
   0   6  19        8.39        0.00      7.33 o
   1   6  19        5.80        2.77      7.55 o
   2   6  19        0.74        1.18      7.93 o
  -3   7  19       14.21       19.05     11.57 o
  -1   7  19        0.13        2.33      7.57 o
   0   7  19        4.63        2.38      7.65 o
   1   7  19       18.80       34.14      7.93 o
  -2   8  19        1.08        0.00     11.23 o
  -1   8  19       68.73       44.90     12.93 o
   0   8  19       17.78       17.35     11.57 o
  -4   0  20       22.23       13.27     11.91 o
  -2   0  20      190.99      202.75     15.31 o
   0   0  20        3.86        7.48      8.84 o
   2   0  20        3.02        2.66      6.61 o
  -5   1  20        9.72        4.09     12.76 o
  -4   1  20       37.99       49.96     11.91 o
  -3   1  20       11.75        8.21      7.45 o
  -2   1  20       43.55       34.23      9.87 o
  -1   1  20       23.17       29.50      6.49 o
   0   1  20       76.96       78.67      7.46 o
   1   1  20       70.50       69.21      7.69 o
   2   1  20        2.04        5.03      4.36 o
   3   1  20       14.61       14.03      4.26 o
  -5   2  20       47.04       49.36      9.74 o
  -4   2  20       27.08       15.30      7.79 o
  -3   2  20       39.50       25.90      7.69 o
  -2   2  20      208.84      245.15     34.19 o
  -1   2  20      205.42      199.98     10.09 o
   0   2  20        5.81        6.80      6.01 o
   1   2  20        7.17        9.67      5.15 o
   2   2  20       76.00       73.38      5.49 o
   3   2  20       42.34       44.81      5.79 o
  -5   3  20       25.15       24.68      8.62 o
  -4   3  20       14.15       21.59      7.60 o
  -3   3  20      141.38      132.52     18.03 o
  -2   3  20        0.46        0.00      6.24 o
  -1   3  20        8.20       12.93      6.29 o
   0   3  20       18.56       22.34      6.78 o
   1   3  20       22.38       24.79      5.61 o
   2   3  20        3.19        8.28      7.07 o
   3   3  20        4.11        0.00      7.46 o
  -4   4  20        0.21        2.42      6.96 o
  -3   4  20       35.62       44.14     14.97 o
  -2   4  20        3.88        3.78      6.05 o
  -1   4  20       97.68       88.95      8.23 o
   0   4  20       30.82       32.20      7.00 o
   1   4  20       35.27       30.92      7.45 o
   2   4  20        3.88        6.12      7.94 o
   3   4  20        4.10        0.00     10.21 o
  -4   5  20        9.59        9.87     11.57 o
  -3   5  20      117.32      105.76     19.39 o
  -2   5  20       15.94       18.04      6.93 o
  -1   5  20        7.35        2.87      6.53 o
   0   5  20       12.72       21.25      7.55 o
   1   5  20       23.89       20.21      8.17 o
   2   5  20       24.18       36.02     13.61 o
  -3   6  20        3.31       19.39     11.57 o
  -2   6  20       33.84       33.36      7.44 o
  -1   6  20       17.10        9.87     11.23 o
   0   6  20        8.74        7.98      7.17 o
   1   6  20        5.41        1.53     10.04 o
   2   6  20       19.15       12.81      8.28 o
  -1   7  20       19.11       26.37      8.30 o
   0   7  20      101.88       99.66     13.44 o
  -3   0  21       30.10       15.99     11.57 o
  -1   0  21      120.64       94.23     11.23 o
   1   0  21       11.90       18.71     10.21 o
   3   0  21        5.15       12.42      7.57 o
  -4   1  21       45.75       38.71      8.89 o
  -3   1  21       13.34       18.06      7.60 o
  -2   1  21       21.46       12.89      6.85 o
  -1   1  21       85.41       69.46     12.08 o
   0   1  21       50.05       53.02      7.20 o
   1   1  21       44.04       42.30      7.33 o
   2   1  21        8.24       12.69      7.19 o
   3   1  21        0.50        1.55      5.55 o
  -4   2  21       13.90       17.40      7.89 o
  -3   2  21       72.33       65.02      8.72 o
  -2   2  21       34.47       39.33      7.35 o
  -1   2  21      119.91      104.43     16.16 o
   0   2  21        5.10        7.41      6.37 o
   1   2  21       51.50       54.77     12.08 o
   2   2  21       12.72       21.75      5.35 o
   3   2  21        7.42        3.31      8.54 o
  -4   3  21       84.50       79.87      9.15 o
  -3   3  21        0.05        7.87      7.19 o
  -2   3  21        0.01        6.17      6.80 o
  -1   3  21        5.57       14.19      6.29 o
   0   3  21       52.41       48.04     10.55 o
   1   3  21        3.06        8.58      6.91 o
   2   3  21        0.06        0.00     10.04 o
  -4   4  21        6.15        0.00      7.79 o
  -3   4  21        6.53        2.75      7.33 o
  -2   4  21       83.30       88.97     22.28 o
  -1   4  21        2.21        0.00      6.53 o
   0   4  21       17.15        9.84      7.03 o
   1   4  21        5.94       15.16     16.84 o
   2   4  21       34.34       42.89      9.13 o
  -3   5  21       31.03       34.18      7.89 o
  -2   5  21        1.12        0.00      7.57 o
  -1   5  21        1.11        2.58      7.48 o
   0   5  21       24.23       30.10      8.28 o
   1   5  21        2.92        0.00      8.30 o
  -2   6  21        8.26       22.72      8.17 o
  -1   6  21       17.44        7.14     11.91 o
   0   6  21        8.13        0.00      7.69 o
  -4   0  22        0.75       19.05     13.27 o
  -2   0  22      127.82      116.00     13.27 o
   0   0  22        0.10        1.70      8.50 o
   2   0  22       43.52       37.42     11.23 o
  -4   1  22       62.60       57.88      9.72 o
  -3   1  22       11.88       14.72      8.23 o
  -2   1  22        8.91        0.00     10.38 o
  -1   1  22        0.37        9.55      6.48 o
   0   1  22       83.36       86.14      8.30 o
   1   1  22        6.20       12.97      7.07 o
   2   1  22        0.92        0.00      8.06 o
  -4   2  22       11.92       10.78     17.35 o
  -3   2  22       12.13       10.55      7.75 o
  -2   2  22        2.04       10.21      6.92 o
  -1   2  22        5.96        8.70     13.27 o
   0   2  22        0.32        6.12      7.22 o
   1   2  22        3.36        1.86      6.48 o
   2   2  22       16.15       17.94      6.61 o
  -3   3  22       48.64       58.04     10.04 o
  -2   3  22        0.22       13.65      8.17 o
  -1   3  22       86.48       80.49      8.26 o
   0   3  22        0.45        4.64      7.11 o
   1   3  22       38.97       35.75      7.60 o
   2   3  22        6.65        4.43     11.23 o
  -3   4  22       86.92       86.39     12.76 o
  -2   4  22       10.46        0.00      7.57 o
  -1   4  22        0.56        2.28      7.89 o
   0   4  22        0.24        3.71      6.86 o
   1   4  22       18.77       25.17      8.42 o
  -2   5  22       10.94        9.78      8.06 o
  -1   5  22       35.63       31.40      9.87 o
   0   5  22        2.30        7.14     12.25 o
  -3   0  23       53.26       53.75     13.61 o
  -1   0  23        2.74        3.74      9.87 o
   1   0  23       29.82       35.38     10.55 o
  -3   1  23        1.68       12.38      8.17 o
  -2   1  23        0.08        0.00      7.44 o
  -1   1  23       36.25       30.31      7.09 o
   0   1  23        0.21        0.00      7.31 o
   1   1  23        0.18        0.00      7.93 o
  -3   2  23       41.61       26.50      8.26 o
  -2   2  23       29.42       17.21      8.54 o
  -1   2  23        0.81        5.98      9.18 o
   0   2  23       10.31       15.82     11.06 o
   1   2  23        8.68       15.95      8.14 o
  -2   3  23        2.24       10.43      8.62 o
  -1   3  23        0.26        1.57      8.33 o
   0   3  23       26.51       23.34      8.41 o
  -1   4  23        4.51        8.17      8.48 o
  -2   0  24       47.82       46.94     11.23 o
   0   0  24       31.95       34.70     10.89 o
  -1   1  24        1.26        5.83      7.51 o
 
